# Supplementary material for: IPA Analysis of Cervicovaginal Fluid from Precancerous Women Points to the Presence of Biomarkers for the Precancerous State of Cervical Carcinoma
Source: Proteomes. 2014 Aug 13;2(3):426–50. doi: 10.3390/proteomes2030426 (PMC5302755; doi:10.3390/proteomes2030426)
Supplement: Supplementary File 1 [file proteomes-02-00426-s001.zip]

Archive with 6 entries (6 files):
- Suppl. 1.xls
- Suppl. 2.xls
- Suppl. 3.xls
- Suppl. 4.xls
- Suppl. 5.xls
- Suppl. 6.xls
