# Supplementary material for: IPA Analysis of Cervicovaginal Fluid from Precancerous Women Points to the Presence of Biomarkers for the Precancerous State of Cervical Carcinoma
Source: Proteomes. 2014 Aug 13;2(3):426–50. doi: 10.3390/proteomes2030426 (PMC5302755; doi:10.3390/proteomes2030426)
Supplement: Supplementary File 1 [file proteomes-02-00426-s001.zip › Suppl. 1.xls]

## Sheet: Sheet0
© 2000-2013 Ingenuity Systems, Inc. All rights reserved.
Category	AnalysisName	p-value	Molecules
Dermatological Diseases and Conditions	total healthy - 2013-09-10 02:55 PM	2.47E-28-1.04E-03	RAC2,CSTA,LGALS3,PFN1,S100A11,SPRR2D,SPRR1A,SLPI,CTSG,ELANE,KLK6,TYMP,HSPA5,PGD,HBB,LTF,CRIP1,TUBA1C,TXN,DSC2,DSP,AIM1,TIMP2,P4HB,SPRR2A,LCP1,C3,CFL1,YWHAB,GM2A,LCN2,TPM3,ANXA2,ARHGDIB,APOC1,HSPA8,IL19,SPINK5,IL1RN,PRTN3,CYCS,GSTP1,B2M,SERPINB1,PKM,GAPDH,FKBP1A,IGHG1,H2AFZ,RNASE3,C4A/C4B,S100A7,KLK11,LYZ,AHNAK,ANXA5,ANXA1,HSPE1,MANF,IGHM,SERPINA1,FABP5,S100A8,IDH3A,SERBP1,SERPINB3,KLK10,CALML3,TG…
Dermatological Diseases and Conditions	total precanc. - 2013-09-10 03:23 PM	4.83E-32-1.26E-03	CSTA,RAC2,SPRR1A,ELANE,CTSG,HBB,SOD2,LTF,TXN,LCP1,CFL1,ANXA2,ARHGDIB,HSPA8,PRTN3,CTSB,GSTP1,SERPINB1,GAPDH,FKBP1A,IGHG1,H2AFZ,LYZ,PGAM1,ANXA5,FABP5,SERPINA1,VCL,KLK10,CALML3,CALML5,IGKC,SERPINF2,CSTB,PI3,SERPINB4,CAMP,S100A9,TF,TPI1,ANXA3,ARHGDIA,SFN,LGALS3,PFN1,SPRR2D,SLPI,HSPA5,YWHAQ,PGD,MUC5B,CRIP1,TUBA1C,JUP,DSP,DDX41,FLG,MIF,P4HB,SPRR2A,C3,YWHAE,YWHAB,LCN2,CAPG,GSN,IL18,SPINK5,IL1RN,EIF5A,CP…
Immunological Disease	total healthy - 2013-09-10 02:55 PM	3.16E-15-8.9E-03	RAC2,ATXN1,ELANE,CTSG,KLK6,FGG,HBB,HMGB1,LTF,FGB,GFAP,TXN,LCP1,CFL1,TPM3,FUBP1,ARHGDIB,AZU1,HSPA8,MPO,PRTN3,ALDOA,GLUL,BPI,FGA,PRDX2,CA2,SERPING1,PRDX1,RPS18,HSPB8,FKBP1A,IGHG1,H2AFZ,S100A7,LYZ,ANXA5,FABP5,RPL31,KLK10,CALML3,RNASE2,RPS24,IGKC,AHSG,VIM,SERPINB4,PI3,ITGB2,HP,CAMP,RPS16,S100A9,TPI1,RPL32,MYH9,PSAP,CRISP3,SRSF2,PFN1,S100A11,TYMP,CDA,SRSF1,DEFA4,RPL19,S100A10,PGK1,C3,LCN2,FAU,SPINK5,O…
Immunological Disease	total precanc. - 2013-09-10 03:23 PM	2.8E-18-7.35E-03	RAC2,CTSG,ELANE,FGG,EEF1G,HBB,SOD2,LTF,FGB,GFAP,TXN,LCP1,CFL1,EEF2,ANXA2,ARHGDIB,AZU1,HSPA8,SERPINC1,MPO,PRTN3,CTSB,ALDOA,GLUL,BPI,FGA,PRDX2,CA2,SERPING1,PRDX1,PDIA3,RPS18,FKBP1A,IGHG1,H2AFZ,HSPA1L,LYZ,ANXA5,FABP5,VCL,RPL31,KLK10,CALML3,RPS24,CALML5,IGKC,VIM,SERPINB4,PI3,ITGB2,HP,CAMP,S100A9,TPI1,CRISP3,PFN1,CDA,JUP,DDX41,FLG,S100A10,PGK1,MIF,C3,LCN2,CAPG,GSN,RPL15,IL18,FAU,SPINK5,ORM1,IL1RN,PNP,…
Cellular Movement	total healthy - 2013-09-10 02:55 PM	4.94E-15-1.54E-02	KNG1,RAC2,CRYAB,PFN1,LGALS3,VTN,NME2,SLPI,CTSG,TLN1,HSPA5,CTSD,STMN1,HMGB1,EZR,TUBA1C,CAST,TMSB10/TMSB4X,S100A10,TIMP2,LCP1,C3,LCN2,YWHAZ,RAC1,TPM3,ANXA2,HMGA1,PIGR,ARHGDIB,AZU1,ORM1,DST,RTN4,FGA,CTTN,HSPB1,PRSS27,PEBP1,FLNB,S100A6,NME1,PPIB,PKM,HNRNPA2B1,FKBP1A,IGHG1,C4A/C4B,S100A7,ANXA1,YBX1,FABP5,SERPINA1,S100A8,GC,SERPINB3,LASP1,VASP,CALML3,RNASE2,LMO7,RPS19,VIM,S100A12,AZGP1,S100A2,PLG,ITGB2…
Cellular Movement	total precanc. - 2013-09-10 03:23 PM	3.62E-12-1.14E-02	KNG1,RAC2,CRYAB,PFN1,LGALS3,VTN,NME2,SLPI,CTSG,HSPA5,CTSD,SOD2,EZR,TUBA1C,JUP,CAST,TMSB10/TMSB4X,S100A10,LCP1,MIF,C3,LCN2,YWHAZ,ANXA2,HMGA1,GSN,PIGR,ARHGDIB,AZU1,IL18,SERPINC1,ORM1,CAPN1,CTSB,ACTN4,FGA,TAGLN2,HMGB2,S100P,HSPB1,LY6D,PEBP1,S100A6,NME1,PPIB,PKM,FKBP1A,IGHG1,ANXA1,NAMPT,FABP5,S100A8,SERPINA1,MARCKS,VCL,GC,SERPINB3,CALML3,LASP1,AGT,CALR,RPS19,VIM,S100A12,AZGP1,S100A14,SERPINF2,ITGB2,G…
Inflammatory Disease	total healthy - 2013-09-10 02:55 PM	1.29E-14-1.1E-02	RAC2,CRYAB,ATXN1,ELANE,CTSG,KLK6,HBB,LTF,HMGB1,GFAP,FGB,TXN,LCP1,CFL1,TPM3,FUBP1,CACNA1A,ARHGDIB,AZU1,HSPA8,MPO,PRTN3,GLUL,ALDOA,BPI,GSTP1,PRDX2,CA2,PRDX1,RPS18,HSPB8,GAPDH,FKBP1A,IGHG1,S100A7,LYZ,ANXA5,SERPINA1,FABP5,GC,RPL31,CALML3,KLK10,RPS24,RNASE2,IGKC,AHSG,VIM,RPL21,SERPINB4,ITGB2,PI3,HP,RPS16,CAMP,S100A9,TF,TPI1,RPL32,PSAP,CRISP3,SFN,PFN1,S100A11,SLPI,TYMP,CDA,CTSD,DEFA4,RPL19,TUBA1C,DSP,S…
Inflammatory Disease	total precanc. - 2013-09-10 03:23 PM	1.91E-18-1.04E-02	RAC2,CRYAB,FTL,ELANE,CTSG,EEF1G,SOD2,HBB,LTF,GFAP,FGB,TXN,LCP1,CFL1,EEF2,ARHGDIB,AZU1,HSPA8,SERPINC1,MPO,PRTN3,CTSB,GLUL,ALDOA,BPI,GSTP1,PRDX2,CA2,PRDX1,PDIA3,RPS18,GAPDH,FKBP1A,IGHG1,HSPA1L,LYZ,ANXA5,FABP5,SERPINA1,VCL,GC,RPL31,CALML3,KLK10,RPS24,CALML5,IGKC,ANXA4,VIM,PI3,ITGB2,SERPINB4,HP,CAMP,S100A9,TF,TPI1,ARHGDIA,CRISP3,SFN,PFN1,SLPI,CDA,CTSD,TUBA1C,JUP,DDX41,DSP,FLG,S100A10,PGK1,P4HB,MIF,C3…
Inflammatory Response	total healthy - 2013-09-10 02:55 PM	1.29E-14-1.48E-02	KNG1,CSTA,RAC2,LGALS3,S100A11,APOA2,VTN,CTSG,KLK6,FGG,NAPRT1,HBB,HMGB1,FGB,TUBA1C,TXN,CAST,DSP,TIMP2,LCP1,C3,CFL1,RAC1,TPM3,PIGR,AZU1,SPINK5,MPO,ORM1,PRTN3,IL1RN,BPI,FGA,GSTP1,PRDX2,CA2,SERPING1,APOA4,APOH,PPIB,HSPB8,FKBP1A,IGHG1,CEACAM5,RNASE3,C4A/C4B,S100A7,LYZ,IGHG3,AHNAK,ANXA5,ANXA1,IGHM,SERPINA1,FABP5,S100A8,GC,CA1,SERPINB3,KLK10,RNASE2,TGM3,KLK13,AHSG,RPS19,VIM,S100A12,KLK8,S100A2,PLG,ITGB2…
Inflammatory Response	total precanc. - 2013-09-10 03:23 PM	1.91E-18-1.23E-02	KNG1,RAC2,CSTA,LGALS3,VTN,APOA2,CTSG,FGG,NAPRT1,CTSD,MUC5B,SOD2,HBB,TUBA1C,FGB,TXN,JUP,CAST,DDX41,DSP,FLG,LCP1,C3,CFL1,CAPG,GSN,PIGR,AZU1,SERPINC1,IL18,SPINK5,MPO,ORM1,PRTN3,IL1RN,PDLIM1,CPNE7,BPI,ACTN4,FGA,PHF1,GSTP1,PRDX2,CA2,SERPING1,APOA4,CEACAM6,APOH,PPIB,PRDX5,FKBP1A,IGHG1,CEACAM5,RNASE3,LYZ,IGHG3,AHNAK,ANXA5,ANXA1,HPGD,IGHM,FABP5,SERPINA1,S100A8,VCL,GC,SERPINB3,CA1,KLK10,AGT,TGM3,CALR,KLK1…
Infectious Disease	total healthy - 2013-09-10 02:55 PM	1.45E-14-1.11E-02	SRSF2,CRYAB,EEF1A2,CLTB,CTSG,ELANE,SLPI,HMGN2,HSPA5,RPS23,HIST1H2BD,HMGB1,LTF,C9orf169,DEFA4,TUBA1C,RPL12,RPS20,TXN,RPS10,TIMP2,HIST1H2BJ/HIST1H2BK,C3,GM2A,TKT,LCN2,TALDO1,RAC1,LMNA,RPL23A,ANXA2,HMGA1,CACNA1A,RPL10A,APOC1,RPS6,FAU,MPO,ATP5B,IL1RN,GLUL,BPI,CYCS,FGA,HIST1H2BN,PRSS27,B2M,CA2,PPIB,GAPDH,RPS13,FKBP1A,RNASE3,S100A7,CEACAM7,RPL35,IGHG3,ANXA1,YBX1,IGHM,SERPINA1,S100A8,SNRPD3,TRIM29,PLIN3…
Infectious Disease	total precanc. - 2013-09-10 03:23 PM	2.4E-13-1.13E-02	CRYAB,OLFM4,CLTB,CTSG,ELANE,SLPI,HMGN2,HSPA5,RPS23,HIST1H2BD,MUC5B,LTF,C9orf169,TUBA1C,TXN,HIST1H2BJ/HIST1H2BK,MIF,C3,TKT,LCN2,TALDO1,LMNA,ANXA2,RPL23A,HMGA1,RPL10A,FAU,SERPINC1,IL18,MPO,ATP5B,IL1RN,CTSB,GLUL,BPI,CYCS,FGA,TAGLN2,S100P,B2M,LY6D,CA2,CEACAM6,PDIA3,PPIB,GAPDH,FKBP1A,RNASE3,IGHG3,ANXA1,HPGD,ARPC3,IGHM,S100A8,SERPINA1,DNAJB1,TRIM29,PLIN3,ACTC1,SERPINB3,CD59,HPX,IGKC,HBE1,S100A12,SERPIN…
Respiratory Disease	total healthy - 2013-09-10 02:55 PM	1.45E-14-5.14E-03	CTSG,ELANE,SLPI,KLK6,CDA,FGG,RPS11,CTSD,SRSF1,HIST1H2BD,STMN1,HBB,LTF,DEFA4,TUBA1C,TXN,TMSB10/TMSB4X,TIMP2,HIST1H2BJ/HIST1H2BK,RPL27,TKT,TALDO1,LCN2,ANXA2,FUBP1,RPS6,MPO,PRTN3,GLUL,BPI,GSTP1,B2M,CA2,APOH,GAPDH,RPL7,KLK11,LYZ,ANXA1,FABP5,SERPINA1,CA1,SERPINB3,ACTN1,KLK10,RNASE2,AHSG,VIM,S100A12,AZGP1,KLK8,HIST2H2BE (includes others),ENO1,ALB,HP,CAMP,TF,S100A9,IGJ,PPIA,IVL,MMP9,HBG1
Respiratory Disease	total precanc. - 2013-09-10 03:23 PM	4.18E-15-3.61E-03	FTL,CTSG,ELANE,SLPI,CDA,FGG,CTSD,HIST1H2BD,HBB,LTF,TUBA1C,TXN,TMSB10/TMSB4X,HIST1H2BJ/HIST1H2BK,MIF,RPL27,TKT,TALDO1,LCN2,ANXA2,GSN,IL18,SERPINC1,MPO,PRTN3,GLUL,BPI,GSTP1,S100P,B2M,CA2,APOH,GAPDH,LYZ,ANXA1,HPGD,FABP5,NAMPT,SERPINA1,CA1,SERPINB3,KLK10,VIM,HBE1,S100A12,AZGP1,ENO1,ALB,HP,CAMP,CEACAM8,TF,S100A9,IGJ,PPIA,IVL,HBG1,MMP9
Connective Tissue Disorders	total healthy - 2013-09-10 02:55 PM	3.16E-14-6.22E-03	CRYAB,ATXN1,CTSG,ELANE,CDA,HBB,LTF,HMGB1,DEFA4,RPL19,TUBA1C,FGB,GFAP,TXN,S100A10,PGK1,LCP1,LCN2,RAC1,FUBP1,ARHGDIB,CACNA1A,AZU1,SRSF3,HSPA8,FAU,MPO,PRTN3,IL1RN,ALDOA,GLUL,BPI,PRDX2,B2M,APOH,PRDX1,RPS18,HSPB8,RPS13,FKBP1A,IGHG1,RNASE3,LYZ,RPL18A,ANXA1,CFB,IGHM,S100A8,GC,RPL31,RPS24,RNASE2,IGKC,AHSG,VIM,S100A12,A1BG,ENO1,COL1A1,ITGB2,HP,ALB,CAMP,RPS16,APOA1,S100A9,RPL32,CRISP3,MMP9
Connective Tissue Disorders	total precanc. - 2013-09-10 03:23 PM	4.57E-17-1.48E-03	CRYAB,FTL,CTSG,ELANE,CDA,EEF1G,HBB,SOD2,LTF,TUBA1C,FGB,GFAP,TXN,ALDOC,S100A10,PGK1,LCP1,MIF,EEF2,LCN2,GSN,ARHGDIB,AZU1,SRSF3,HSPA8,RPL15,IL18,SERPINC1,FAU,MPO,PRTN3,IL1RN,CTSB,GLUL,ALDOA,BPI,PRDX2,B2M,APOH,PRDX5,PRDX1,PDIA3,RPS18,FKBP1A,IGHG1,HSPA1L,RNASE3,LYZ,ANXA1,HPGD,IGHM,S100A8,NAMPT,VCL,GC,RPL31,RPS24,CALR,IGKC,VIM,S100A12,SERPINB13,A1BG,ITGB2,ENO1,ALB,HP,CEACAM8,CAMP,APOA1,S100A9,UBA1,CRIS…
Skeletal and Muscular Disorders	total healthy - 2013-09-10 02:55 PM	3.16E-14-6.45E-03	CRYAB,ATXN1,ELANE,CTSG,MDH1,FGG,HMGB1,LTF,FGB,GFAP,TXN,ATP5J,LCP1,YWHAZ,TPM3,FUBP1,ANXA2,CACNA1A,ARHGDIB,AZU1,HSPA8,MPO,PRTN3,RTN4,GLUL,ALDOA,BPI,GSTP1,LDHA,PRDX2,CA2,SERPING1,NME1,APOA4,PRDX1,RPS18,HSPB8,GAPDH,FKBP1A,IGHG1,LYZ,SERPINA1,RPL31,RPL13,RNASE2,RPS24,IGKC,ACTB,RPL17,AHSG,VIM,ITGB2,HP,GPI,CAMP,RPS16,S100A9,TPI1,RPL32,CRISP3,SRSF2,PFN1,EEF1A2,BAG3,HSPA5,CDA,SRSF1,STMN1,RPS3A,DEFA4,RPL19,…
Skeletal and Muscular Disorders	total precanc. - 2013-09-10 03:23 PM	4.57E-17-5.32E-03	CAB39,FTL,CRYAB,ELANE,CTSG,CP,MDH1,EEF1G,FGG,SOD2,LTF,FGB,GFAP,TXN,LCP1,EEF2,YWHAZ,ANXA2,ARHGDIB,AZU1,HSPA8,SERPINC1,MPO,PRTN3,CTSB,ALDOA,GLUL,BPI,LDHA,GSTP1,PRDX2,HMGB2,CA2,SERPING1,NME1,APOA4,MB,PRDX1,PDIA3,RPS18,GAPDH,FKBP1A,IGHG1,HSPA1L,LYZ,SERPINA1,RPL31,RPL13,RPS24,IGKC,ACTB,VIM,SERPINF2,ITGB2,HP,GPI,CAMP,S100A9,TPI1,CRISP3,PFN1,HSPA5,CDA,TUBA1C,S100A10,PGK1,MIF,C3,LCN2,LMNA,PGAM2,GSN,SRSF3…
Organismal Injury and Abnormalities	total healthy - 2013-09-10 02:55 PM	4.07E-13-1.48E-02	CA2,SERPING1,LGALS3,APOH,ATXN1,ELANE,CTSG,GAPDH,SLPI,HSPB8,FKBP1A,PRDX6,FGG,HBB,ANXA5,SERPINA1,FGB,TXN,CA1,TIMP2,C3,AHSG,LMNA,AZGP1,CACNA1A,PLG,ITGB2,COL1A1,ALB,APOA1,TF,IL1RN,PRTN3,IGJ,RTN4,LGALS7/LGALS7B,FGA,GSTP1,MMP9,PRDX2,HSPB1
Organismal Injury and Abnormalities	total precanc. - 2013-09-10 03:23 PM	4.18E-15-1.18E-02	KNG1,CA2,SERPINB1,SERPING1,MB,LGALS3,APOH,PRDX5,ELANE,CTSG,GAPDH,SLPI,PRDX6,FGG,MUC5B,HBB,ANXA5,IGHM,SERPINA1,NAMPT,FGB,TXN,CA1,CALR,HPX,MIF,C3,AZGP1,SERPINF2,ITGB2,SERPINC1,IL18,ALB,MPO,APOA1,CEACAM8,TF,PRTN3,IL1RN,IGJ,CTSB,LGALS7/LGALS7B,FGA,GSTP1,MMP9,PRDX2
Cell Death and Survival	total healthy - 2013-09-10 02:55 PM	6.86E-13-1.54E-02	RAC2,CSTA,CRYAB,VTN,ELANE,KLK6,HBB,HMGB1,LTF,EZR,TXN,TMSB10/TMSB4X,CFL1,YWHAZ,ANXA2,FUBP1,HMGA1,PIGR,CACNA1A,AZU1,HSPA8,RPS6,IL19,MPO,PRTN3,RTN4,BPI,LDHA,GSTP1,PRDX2,FLNB,NME1,PRDX1,HSPB8,GAPDH,FKBP1A,IGHG1,LYZ,IGHG3,ANXA5,TRIM29,IGKC,RPS19,ITGB2,PI3,HP,GPI,CAMP,S100A9,TF,LSP1,MYH9,SFN,SRSF2,LGALS3,S100A11,BAG3,SLPI,NME2,TYMP,HSPA5,CDA,CTSD,SRSF1,STMN1,RPS3A,CAST,P4HB,C3,ATP5A1,LCN2,RAC1,LMNA,IL1…
Cell Death and Survival	total precanc. - 2013-09-10 03:23 PM	5E-16-1.23E-02	RAC2,CSTA,CRYAB,VTN,ELANE,HBB,SOD2,LTF,EZR,TXN,TMSB10/TMSB4X,CFL1,YWHAZ,ANXA2,HMGA1,PIGR,AZU1,HSPA8,SERPINC1,MPO,PRTN3,CTSB,BPI,LDHA,GSTP1,PRDX2,NME1,CEACAM6,PRDX1,GAPDH,FKBP1A,IGHG1,LYZ,IGHG3,ANXA5,TRIM29,IGKC,RPS19,ANXA4,PI3,ITGB2,HP,GPI,CAMP,TF,S100A9,ARHGDIA,SFN,LGALS3,SLPI,NME2,HSPA5,CDA,YWHAQ,CTSD,JUP,CAST,DDX41,MIF,P4HB,C3,YWHAE,ATP5A1,LCN2,LMNA,GSN,IL18,IL1RN,EIF5A,PHF1,CYCS,HSPB1,TAGLN2,…
Post-Translational Modification	total healthy - 2013-09-10 02:55 PM	1.84E-11-5.14E-03	CSTA,APOA2,SPRR1A,CTSG,ELANE,FKBP1A,CDA,CTSD,ANXA1,NEDD8,CAST,SERPINB3,DSP,TGM3,P4HB,SPRR1B,TMPRSS13,RPS19,ERO1L,ALB,EVPL,MPO,PDIA6,WFDC2,PPIA,CAT,MYH9,IVL,MMP9
Post-Translational Modification	total precanc. - 2013-09-10 03:23 PM	6.9E-10-6.09E-03	CSTA,FTL,APOA2,SPRR1A,CTSG,ELANE,FKBP1A,CP,CDA,CTSD,SOD2,ANXA1,CAST,DNAJB1,SERPINB3,DSP,TGM3,CALR,P4HB,SPRR1B,TMPRSS13,RPS19,ERO1L,CAPG,GSN,TBCA,ALB,MPO,WFDC2,PPIA,CAT,CTSB,FBP1,IVL,MMP9
Cell-To-Cell Signaling and Interaction	total healthy - 2013-09-10 02:55 PM	5.62E-11-1.61E-02	KNG1,CRYAB,LGALS3,VTN,SLPI,CTSG,ELANE,KLK6,TLN1,FGG,CTSD,STMN1,HMGB1,LTF,EZR,CRNN,TXN,DSP,S100A10,C3,RAC1,ANXA2,PIGR,AZU1,ORM1,PRTN3,BPI,FGA,PRDX2,B2M,FLNB,SERPING1,NME1,APOA4,APOH,PPIB,PKM,HSPB8,FKBP1A,IGHG1,CEACAM5,RNASE3,C4A/C4B,IGHG3,ANXA1,ANXA5,IGHM,S100A8,GC,SERPINB3,VASP,RNASE2,AHSG,VIM,S100A12,IGHA2,PLG,ITGB2,PI3,ALB,GPI,CAMP,S100A9,LGALS3BP,CAT,ANXA3,ASAP2,MYH9,LGALS7/LGALS7B,IGHA1,A2M,M…
Cell-To-Cell Signaling and Interaction	total precanc. - 2013-09-10 03:23 PM	3.48E-10-1.23E-02	KNG1,CRYAB,LGALS3,VTN,SLPI,CTSG,ELANE,FGG,CTSD,SOD2,LTF,EZR,CRNN,TXN,JUP,DSP,S100A10,C3,ANXA2,PIGR,AZU1,SERPINC1,IL18,ORM1,PRTN3,BPI,FGA,PRDX2,S100P,B2M,NME1,SERPING1,CEACAM6,APOA4,APOH,PPIB,PKM,FKBP1A,IGHG1,CEACAM5,RNASE3,IGHG3,ANXA1,ANXA5,IGHM,S100A8,MARCKS,GC,SERPINB3,AGT,CALR,CD59,VIM,S100A12,IGHA2,SERPINF2,PI3,ITGB2,ALB,GPI,CAMP,S100A9,LGALS3BP,ANXA3,LGALS7/LGALS7B,IGHA1,A2M
Tissue Development	total healthy - 2013-09-10 02:55 PM	5.62E-11-1.61E-02	KNG1,CRYAB,PFN1,LGALS3,VTN,SPRR1A,NME2,SLPI,CTSG,ELANE,KLK6,TLN1,FGG,STMN1,HMGB1,LTF,EZR,CRNN,SCEL,TXN,DSP,TIMP2,C3,ATP5A1,RAC1,PIGR,EVPL,ORM1,BPI,FGA,ECM1,HSPB1,PRDX2,FLNB,SERPING1,NME1,APOA4,APOH,PPIB,HNRNPA2B1,IGHG1,CEACAM5,C4A/C4B,S100A7,ANXA1,IGHM,S100A8,FABP5,VASP,TGM3,SPRR1B,VIM,PLG,ITGB2,COL1A1,PI3,ALB,GPI,CAMP,TF,S100A9,PPIA,CAT,MYH9,LGALS7/LGALS7B,A2M,MMP9,MSN
Tissue Development	total precanc. - 2013-09-10 03:23 PM	3.48E-10-1.23E-02	KNG1,LGALS3,VTN,SPRR1A,NME2,SLPI,CTSG,ELANE,FGG,SOD2,LTF,EZR,CRNN,SCEL,TXN,JUP,DSP,C3,ATP5A1,GSN,PIGR,SERPINC1,ORM1,BPI,FGA,ECM1,HSPB1,PRDX2,S100P,HMGB2,NME1,SERPING1,APOA4,APOH,PPIB,IGHG1,CEACAM5,ANXA1,IGHM,S100A8,FABP5,MARCKS,TGM3,CALR,CD59,CALML5,SPRR1B,VIM,ITGB2,PI3,ALB,GPI,CAMP,TF,S100A9,PPIA,CRABP2,LGALS7/LGALS7B,A2M,MMP9
Free Radical Scavenging	total healthy - 2013-09-10 02:55 PM	2.74E-10-1.17E-02	RAC2,CRYAB,S100A6,APOA4,PRDX1,ELANE,PRDX6,HBB,LTF,HMGB1,SERPINA1,RAC1,YWHAZ,HMGA1,ITGB2,ALB,MPO,CAMP,PRTN3,PPIA,CAT,CTTN,COX5B,LDHA,HSPB1,PRDX2
Free Radical Scavenging	total precanc. - 2013-09-10 03:23 PM	3.13E-16-9.67E-03	RAC2,CRYAB,FTL,S100A6,APOA4,PRDX5,PRDX1,ELANE,CP,PRDX6,HBB,SOD2,LTF,NAMPT,SERPINA1,TXN,DNAJB1,AGT,SOD1,YWHAZ,HMGA1,GSN,ITGB2,ALB,IL18,CAMP,MPO,PRTN3,PPIA,CAT,ARHGDIA,COX5B,LDHA,HSPB1,PRDX2
Cancer	total healthy - 2013-09-10 02:55 PM	4.77E-10-1.58E-02	CRYAB,PCBP1,HMGN2,FGG,LTF,TMPRSS11E,TMSB10/TMSB4X,ATP5J,LCP1,MYH13,RPL27,TPM3,ANXA2,FUBP1,ARHGDIB,CACNA1A,RPS6,HSPA8,DST,RPS25,ECM1,PRDX2,SERPINB1,FLNB,NME1,SERPING1,PRDX1,RPS18,HNRNPA2B1,GAPDH,HSPB8,CKAP4,RPS9,FABP5,SERPINA1,SNRPD3,TRIM29,GC,KLK10,RNASE2,IGKC,RPS19,VIM,ADIRF,CSTB,SERPINB4,HP,GPI,RPS16,CAMP,RETN,TPI1,MYH9,SFN,SRSF2,LGALS3,S100A11,EEF1A2,NME2,TYMP,TLN1,HSPA5,CTSD,STMN1,TUBA1C,RPS2…
Cancer	total precanc. - 2013-09-10 03:23 PM	7.6E-12-7.35E-03	CRYAB,ASS1,OLFM4,NPEPPS,CP,HMGN2,SERPINB12,FGG,SOD2,LTF,TMSB10/TMSB4X,ALDOC,LCP1,RPL27,ANXA2,ARHGDIB,HSPA8,CNTRL,CTSB,RPS25,ECM1,PRDX2,SERPINB1,NME1,SERPING1,PRDX1,RPS18,GAPDH,TMPRSS11B,CKAP4,HSPA1L,ACTR3,SERPINA1,FABP5,GC,TRIM29,KLK10,IGKC,RPS19,VIM,S100A14,CSTB,SERPINB4,HP,GPI,CAMP,RETN,TPI1,ARHGDIA,SFN,LGALS3,NME2,HSPA5,CTSD,ITIH2,ANXA11,TUBA1C,PGK1,YWHAE,LCN2,BLVRB,CAPG,RPL15,SPINK5,ORM1,PNP,…
Gastrointestinal Disease	total healthy - 2013-09-10 02:55 PM	4.77E-10-3.74E-03	KNG1,CRYAB,LGALS3,PFN1,PCBP1,VTN,CTSG,SLPI,ELANE,KLK6,HMGN2,TYMP,HSPA5,CDA,HIST1H2BD,CTSD,HMGB1,CRIP1,EZR,TUBA1C,TXN,AIM1,TIMP2,ATP5J,PGK1,TTR,P4HB,LCN2,YWHAZ,FUBP1,ANXA2,CACNA1A,HSPA8,APOC1,RPS6,MPO,PRTN3,IL1RN,C11orf30,GLUL,FGA,CTTN,LDHA,GSTP1,PRDX2,FLNB,CA2,S100A6,PRDX1,PKM,CTNNA1,FKBP1A,CEACAM5,CEACAM7,IGHG3,ANXA1,HSPE1,MANF,FABP5,S100A8,SERPINA1,PLIN3,TRIM29,GC,SERBP1,KLK10,TACSTD2,KLK13,HPX…
Gastrointestinal Disease	total precanc. - 2013-09-10 03:23 PM	7.6E-12-1.04E-02	KNG1,FTL,CRYAB,VTN,OLFM4,ELANE,CTSG,HMGN2,CP,HIST1H2BD,SOD2,EZR,TXN,YWHAZ,ANXA2,HSPA8,SERPINC1,MPO,PRTN3,CTSB,GLUL,FGA,GSTP1,LDHA,HMGB2,PRDX2,CA2,SERPINB1,CEACAM6,MB,PRDX1,CTNNA1,FKBP1A,CEACAM5,IGHG3,PGAM1,SERPINA1,FABP5,GC,TRIM29,KLK10,TACSTD2,DBI,RPS19,VIM,ANXA4,CSTB,PI3,HP,GPI,CAMP,RETN,S100A9,TPI1,ARHGDIA,SFN,PFN1,LGALS3,SLPI,HSPA5,CDA,CTSD,ANXA11,CRIP1,TUBA1C,PGK1,P4HB,MIF,TTR,YWHAE,LCN2,CAP…
Hepatic System Disease	total healthy - 2013-09-10 02:55 PM	4.77E-10-1.35E-03	KNG1,CA2,PFN1,PRDX1,VTN,PKM,ELANE,TYMP,HSPA5,CTSD,HMGB1,ANXA1,SERPINA1,TXN,GC,TACSTD2,PGK1,HPX,VIM,ANXA2,A1BG,HSPA8,PLG,HP,ALB,TPI1,FGA,MMP9
Hepatic System Disease	total precanc. - 2013-09-10 03:23 PM	7.6E-12-6.01E-03	KNG1,CA2,FTL,PFN1,PRDX1,VTN,PKM,ELANE,CP,HSPA5,CTSD,SOD2,ANXA1,SERPINA1,FABP5,TXN,GC,TACSTD2,PGK1,HPX,SOD1,VIM,ANXA2,A1BG,HSPA8,HP,ALB,SERPINC1,IL18,TPI1,CAT,FGA,MMP9,GSTP1
Endocrine System Disorders	total healthy - 2013-09-10 02:55 PM	6.85E-10-1.42E-04	EEF1A2,SLPI,KLK6,TYMP,CTSD,SRSF1,TUBA1C,ATP5J,TTR,P4HB,LCN2,YWHAZ,LMNA,HMGA1,CACNA1A,RPS6,APOC1,MPO,GSTP1,PRDX2,SERPING1,S100A6,PKM,GAPDH,FKBP1A,C4A/C4B,KLK11,IGHG3,ANXA1,MANF,S100A8,SERPINA1,CFH,GC,TRIM29,KLK10,TACSTD2,RNASE2,RPS19,VIM,AZGP1,S100A2,KLK8,PLG,ENO1,HP,GPI,ALB,APOA1,TF,WFDC2,ALYREF,COX5A,IVL,SFN,MMP9
Endocrine System Disorders	total precanc. - 2013-09-10 03:23 PM	4.63E-07-9.67E-03	SLPI,NPEPPS,CP,CTSD,MUC5B,SOD2,ANXA11,ITIH2,TUBA1C,P4HB,MIF,TTR,LCN2,YWHAZ,LMNA,CAPG,HMGA1,MPO,IL1RN,BPI,GSTP1,PRDX2,S100P,CA2,SERPING1,S100A6,CEACAM6,PDIA3,PKM,GAPDH,FKBP1A,IGHG3,ANXA1,FABP5,S100A8,SERPINA1,GC,TRIM29,CA1,KLK10,AGT,TACSTD2,CALR,CD59,SOD1,RPS19,ANXA4,VIM,AZGP1,ENO1,GPI,HP,ALB,APOA1,RETN,TF,WFDC2,CAT,CRABP2,COX5A,IVL,SFN,MMP9
Immune Cell Trafficking	total healthy - 2013-09-10 02:55 PM	7.31E-10-1.54E-02	KNG1,RAC2,LGALS3,SLPI,CTSG,ELANE,HMGB1,LTF,EZR,CAST,TXN,TIMP2,LCP1,C3,RAC1,PIGR,AZU1,ORM1,BPI,FGA,PRDX2,SERPING1,APOA4,APOH,PPIB,HSPB8,FKBP1A,IGHG1,CEACAM5,S100A7,C4A/C4B,IGHG3,ANXA1,SERPINA1,S100A8,GC,SERPINB3,VASP,RNASE2,RPS19,S100A12,PLG,ITGB2,ALB,CAMP,S100A9,PPIA,A2M,MMP9,MSN
Immune Cell Trafficking	total precanc. - 2013-09-10 03:23 PM	1.18E-09-1.23E-02	KNG1,RAC2,SERPING1,APOA4,LGALS3,APOH,PPIB,ELANE,SLPI,CTSG,FKBP1A,IGHG1,CEACAM5,IGHG3,LTF,EZR,ANXA1,S100A8,SERPINA1,TXN,CAST,GC,SERPINB3,AGT,LCP1,C3,RPS19,S100A12,S100A14,PIGR,AZU1,ITGB2,IL18,SERPINC1,ALB,CAMP,ORM1,S100A9,PPIA,BPI,FGA,A2M,MMP9,PRDX2
Hematological System Development and Function	total healthy - 2013-09-10 02:55 PM	9.68E-10-1.54E-02	KNG1,RAC2,LGALS3,VTN,CTSG,ELANE,FGG,HBB,HMGB1,LTF,EZR,CAST,TXN,TIMP2,LCP1,C3,RAC1,PIGR,AZU1,ORM1,PRTN3,BPI,FGA,PRDX2,SERPING1,APOA4,APOH,PPIB,HSPB8,FKBP1A,IGHG1,CEACAM5,S100A7,IGHG3,ANXA1,ANXA5,IGHM,S100A8,SERPINA1,GC,SERPINB3,VASP,RNASE2,RPS19,S100A12,PLG,ITGB2,ALB,GPI,CAMP,S100A9,PPIA,IGHA1,A2M,MMP9,MSN
Hematological System Development and Function	total precanc. - 2013-09-10 03:23 PM	1.18E-09-1.23E-02	KNG1,RAC2,FTL,LGALS3,VTN,CTSG,ELANE,HSPA5,FGG,HBB,LTF,EZR,TXN,CAST,MIF,LCP1,C3,HMGA1,GSN,PIGR,AZU1,IL18,SERPINC1,ORM1,PRTN3,PNP,BPI,FGA,PRDX2,SERPING1,APOA4,APOH,PPIB,FKBP1A,IGHG1,CEACAM5,IGHG3,ANXA1,ANXA5,IGHM,SERPINA1,S100A8,GC,SERPINB3,AGT,CALR,CD59,RPS19,S100A12,S100A14,ITGB2,ALB,GPI,CAMP,S100A9,PPIA,IGHA1,A2M,MMP9
Neurological Disease	total healthy - 2013-09-10 02:55 PM	9.68E-10-1.21E-02	SRSF2,CRYAB,PFN1,APOA2,EEF1A2,ATXN1,MDH1,HSPA5,FGG,SRSF1,CTSD,STMN1,RPS3A,LTF,TUBA1C,GFAP,TXN,ATP5J,PGK1,TTR,C3,GM2A,ATP5A1,LCN2,YWHAZ,LMNA,TPM3,PGAM2,ANXA2,HMGA1,ARHGDIB,CACNA1A,APOC1,MPO,ORM1,PRTN3,RTN4,CYCS,COX5B,LDHA,GSTP1,HSPB1,PRDX2,PEBP1,CA2,SERPING1,NME1,APOA4,PRDX1,HNRNPA2B1,PKM,HSPB8,GAPDH,FKBP1A,CKAP4,IGHG1,PRDX6,S100A7,C4A/C4B,HINT1,ANXA1,ARPP19,CFB,IGHM,SERPINA1,GC,RPL31,CA1,RPL13,TA…
Neurological Disease	total precanc. - 2013-09-10 03:23 PM	2.63E-11-1.1E-02	CAB39,FTL,CRYAB,PFN1,APOA2,CP,MDH1,HSPA5,EEF1G,FGG,CTSD,HBB,SOD2,LTF,TUBA1C,GFAP,TXN,PGK1,TTR,C3,EEF2,ATP5A1,LCN2,YWHAZ,PGAM2,ANXA2,HMGA1,GSN,ARHGDIB,HSPA8,RPL15,SERPINC1,MPO,ORM1,PRTN3,CAPN1,CTSB,HBD,PDLIM1,PHF1,CYCS,GSTP1,COX5B,LDHA,S100P,PRDX2,HSPB1,HMGB2,PEBP1,CA2,SERPING1,NME1,MB,APOA4,PDIA3,PRDX1,PKM,GAPDH,FKBP1A,CKAP4,IGHG1,HSPA1L,PRDX6,HINT1,ANXA1,IGHM,NAMPT,SERPINA1,DNAJB1,GC,RPL31,CA1,R…
Psychological Disorders	total healthy - 2013-09-10 02:55 PM	1.11E-09-3.73E-05	CRYAB,PFN1,EEF1A2,APOA2,HSPA5,MDH1,FGG,CTSD,STMN1,RPS3A,LTF,GFAP,TUBA1C,TXN,PGK1,ATP5J,TTR,C3,GM2A,ATP5A1,LCN2,YWHAZ,PGAM2,TPM3,ANXA2,HMGA1,ARHGDIB,APOC1,MPO,RTN4,CYCS,LDHA,COX5B,GSTP1,HSPB1,PRDX2,PEBP1,CA2,NME1,APOA4,PRDX1,PKM,HNRNPA2B1,GAPDH,IGHG1,PRDX6,S100A7,C4A/C4B,HINT1,ARPP19,CFB,IGHM,SERPINA1,GC,RPL31,RPL13,HPX,IGKC,ACTB,RPL17,VIM,IGHA2,PLG,ALB,HP,GPI,APOA1,TF,TPI1,PSAP,RTN3,A2M
Psychological Disorders	total precanc. - 2013-09-10 03:23 PM	3.81E-11-3.73E-04	CAB39,CRYAB,FTL,PFN1,APOA2,CP,HSPA5,MDH1,EEF1G,FGG,CTSD,SOD2,LTF,GFAP,TUBA1C,TXN,PGK1,TTR,C3,EEF2,ATP5A1,LCN2,YWHAZ,PGAM2,ANXA2,HMGA1,ARHGDIB,RPL15,SERPINC1,MPO,CAPN1,CTSB,PDLIM1,PHF1,CYCS,LDHA,COX5B,GSTP1,HMGB2,HSPB1,PRDX2,PEBP1,CA2,NME1,APOA4,MB,PRDX1,PKM,GAPDH,IGHG1,PRDX6,HINT1,IGHM,SERPINA1,GC,RPL31,RPL13,AGT,HPX,SOD1,IGKC,ACTB,VIM,IGHA2,SERPINF2,CSTB,ALB,GPI,HP,APOA1,TF,TPI1,A2M
RNA Post-Transcriptional Modification	total healthy - 2013-09-10 02:55 PM	1.98E-09-1.66E-04	SRSF2,RPS28,HNRNPA2B1,RPS19,RPL14,RPL35A,RPL7,RPS6,RPS7,SRSF1,ALB,RPS16,HBB,RPS15,RPS24
RNA Post-Transcriptional Modification	total precanc. - 2013-09-10 03:23 PM	4.48E-03-4.48E-03	RPS28,RPS19,RPL14,RPS24
Cellular Development	total healthy - 2013-09-10 02:55 PM	2.2E-09-1.5E-02	KNG1,CSTA,RAC2,SRSF2,PFN1,LGALS3,SPRR1A,VTN,NME2,SLPI,HSPA5,CTSD,STMN1,LTF,HMGB1,SCEL,CAST,TXN,TMSB10/TMSB4X,DSP,TIMP2,S100A10,LCP1,C3,PKP3,ATP5A1,LCN2,RAC1,ANXA2,HMGA1,EVPL,SPINK5,SPRR3,PRTN3,IL1RN,BPI,ECM1,LDHA,PEBP1,NME1,S100A6,APOH,HNRNPA2B1,PKM,HSPB8,IGHG1,H2AFZ,S100A7,ANXA1,YBX1,IGHM,SERPINA1,FABP5,TACSTD2,TGM3,SPRR1B,ACTB,IGKC,RPS19,AZGP1,KLK8,EDF1,PLG,ENO1,SERPINB4,COL1A1,ALB,CAMP,PPIA,CA…
Cellular Development	total precanc. - 2013-09-10 03:23 PM	7.17E-10-7.86E-03	KNG1,CSTA,RAC2,FTL,PFN1,LGALS3,SPRR1A,VTN,NME2,SLPI,HSPA5,YWHAQ,CTSD,SOD2,LTF,SCEL,CAST,TXN,JUP,TMSB10/TMSB4X,DSP,FLG,S100A10,MIF,LCP1,C3,ATP5A1,LCN2,ANXA2,HMGA1,GSN,SERPINC1,IL18,SPINK5,SPRR3,PRTN3,IL1RN,PNP,CTSB,BPI,EIF5A,ACTN4,PHF1,ECM1,LDHA,HMGB2,TAGLN2,PEBP1,S100A6,NME1,CEACAM6,APOH,PDIA3,PKM,IGHG1,H2AFZ,RNASE3,ANXA1,HPGD,IGHM,SERPINA1,CDCA5,FABP5,TACSTD2,AGT,TGM3,CALR,CD59,SOD1,SPRR1B,ACTB,…
Hair and Skin Development and Function	total healthy - 2013-09-10 02:55 PM	2.22E-09-7.3E-03	TGM3,CSTA,C3,LGALS3,SPRR1B,SPRR1A,VTN,NME2,KLK6,FGG,S100A7,ITGB2,COL1A1,EVPL,SPINK5,CAMP,ANXA1,PPIA,IVL,FABP5,SCEL,LGALS7/LGALS7B,SFN,FGA,CTTN,DSP
Hair and Skin Development and Function	total precanc. - 2013-09-10 03:23 PM	7.17E-10-9.53E-03	TGM3,CSTA,CALML5,C3,LGALS3,SPRR1B,SPRR1A,VTN,NME2,FGG,ITGB2,SPINK5,CAMP,ANXA1,PPIA,CRABP2,IVL,FABP5,SCEL,LGALS7/LGALS7B,SFN,FGA,DSP,FLG,AGT
Reproductive System Disease	total healthy - 2013-09-10 02:55 PM	6.67E-09-7.76E-03	LGALS3,ATXN1,EEF1A2,APOA2,ELANE,SLPI,KLK6,RPS23,CDA,SRSF1,HBB,CRIP1,LTF,EZR,RPL12,TUBA1C,TMSB10/TMSB4X,IGHG2,TIMP2,AIM1,PGK1,TTR,C3,LCN2,RAC1,TPM3,LMNA,ANXA2,HMGA1,ARHGDIB,CACNA1A,MPO,ORM1,CARD11,DST,ALDOA,LDHA,GSTP1,HSPB1,B2M,CA2,SERPINB1,NME1,SERPING1,APOH,RPS18,CTNNA1,GAPDH,FKBP1A,C4A/C4B,KLK11,HINT1,LYZ,ANXA1,ANXA5,ZBTB4,YBX1,CFB,IGHM,S100A8,SERPINA1,CFH,SERPINB3,CA1,ACTC1,RPL29,KLK10,TACSTD2…
Reproductive System Disease	total precanc. - 2013-09-10 03:23 PM	1.21E-08-2.23E-03	LGALS3,ASS1,APOA2,ELANE,SLPI,NPEPPS,CP,RPS23,CDA,MUC5B,HBB,SOD2,CRIP1,LTF,ITIH2,EZR,TUBA1C,JUP,TMSB10/TMSB4X,IGHG2,FLG,PGK1,MIF,TTR,C3,YWHAE,LCN2,LMNA,ANXA2,HMGA1,ARHGDIB,IL18,SERPINC1,MPO,ORM1,CTSB,ALDOA,LDHA,GSTP1,HSPB1,S100P,B2M,CA2,SERPINB1,NME1,SERPING1,CEACAM6,APOH,PRDX5,PDIA3,RPS18,CTNNA1,GAPDH,FKBP1A,HINT1,LYZ,ACTR3,ANXA1,ANXA5,IGHM,S100A8,SERPINA1,MARCKS,SERPINB3,CA1,ACTC1,RPL29,KLK10,AG…
Small Molecule Biochemistry	total healthy - 2013-09-10 02:55 PM	1.06E-08-1.65E-02	KNG1,RAC2,APOA4,APOH,PRDX1,APOA2,VTN,SLPI,NME2,ELANE,TYMP,PRDX6,STMN1,HBB,LTF,ANXA1,SERPINA1,TXN,ACTC1,ATP5I,S100A10,ATP5J,TTR,C3,ATP5A1,GM2A,RAC1,VIM,ANXA2,ARHGDIB,AZU1,PLG,APOC1,HSPA8,ALB,CAMP,MPO,APOA1,ATP5B,IL1RN,CAT,ALDOA,MYH9,PSAP,BPI,MSN,PRDX2
Small Molecule Biochemistry	total precanc. - 2013-09-10 03:23 PM	1.02E-10-1.23E-02	KNG1,RAC2,VTN,APOA2,ELANE,NME2,SLPI,CP,SOD2,HBB,LTF,TXN,ATP5F1,S100A10,ALDOC,MIF,TTR,C3,ATP5A1,ANXA2,ARHGDIB,AZU1,HSPA8,SERPINC1,IL18,MPO,ATP5B,IL1RN,ALDOA,BPI,GSTP1,PRDX2,APOA4,APOH,PRDX1,PRDX5,HSPA1L,PRDX6,ANXA1,HPGD,SERPINA1,MARCKS,DNAJB1,ACTC1,AGT,SOD1,VIM,ALB,APOA1,CAMP,CAT,FBP1
Metabolic Disease	total healthy - 2013-09-10 02:55 PM	8.33E-08-8.9E-03	B2M,CA2,TTR,GM2A,IGKC,LCN2,ELANE,VIM,ALB,LYZ,APOA1,PSAP,SERPINA1,FGA,CA1,MMP9,TACSTD2
Metabolic Disease	total precanc. - 2013-09-10 03:23 PM	2.26E-09-9.67E-03	B2M,CA2,ELANE,LYZ,SOD2,ANXA11,SERPINA1,FABP5,CA1,AGT,TACSTD2,TTR,SOD1,IGKC,LCN2,VIM,HMGA1,GSN,ALB,APOA1,RETN,IL1RN,CAT,BPI,FGA,MMP9
Hereditary Disorder	total healthy - 2013-09-10 02:55 PM	2.05E-07-6.45E-03	CRYAB,PFN1,EEF1A2,CTSG,ELANE,HSPA5,FGG,RPS7,HBB,LTF,FGB,GFAP,RPS10,DSP,ATP5J,PGK1,TTR,C3,GM2A,LCN2,YWHAZ,PGAM2,TPM3,LMNA,SPINK5,MPO,PRTN3,ALDOA,CYCS,FGA,COX5B,LDHA,HSPB1,B2M,CA2,SERPING1,NME1,APOA4,PKM,HSPB8,GAPDH,RPL35A,PRDX6,C4A/C4B,LYZ,HINT1,AHNAK,ARPP19,SERPINA1,GC,CA1,TACSTD2,RPS24,ACTB,RPS19,HP,GPI,APOA1,TPI1,PSAP,IVL,A2M,MMP9
Hereditary Disorder	total precanc. - 2013-09-10 03:23 PM	1.37E-07-9.67E-03	CAB39,CRYAB,PFN1,ELANE,CTSG,CP,HSPA5,FGG,SOD2,HBB,LTF,FGB,GFAP,DSP,ALDOC,PGK1,TTR,C3,LCN2,YWHAZ,LMNA,PGAM2,GSN,SPINK5,MPO,PRTN3,IL1RN,CTSB,ALDOA,PDLIM1,CYCS,FGA,LDHA,COX5B,HMGB2,B2M,CA2,NME1,MB,APOA4,PKM,GAPDH,PRDX6,LYZ,HINT1,AHNAK,SERPINA1,VCL,GC,CA1,TACSTD2,SOD1,ACTB,CSTB,SERPINF2,GPI,HP,APOA1,TPI1,CAT,IVL,A2M,MMP9
Renal and Urological Disease	total healthy - 2013-09-10 02:55 PM	2.05E-07-6.85E-03	KNG1,LGALS3,S100A11,EEF1A2,APOA2,STMN1,HMGB1,TUBA1C,RPL8,DSP,TIMP2,AIM1,ATP5J,TTR,LCP1,C3,LCN2,BLVRB,ANXA2,IL1RN,PRTN3,HBD,FGA,GSTP1,PRDX2,B2M,CA2,PKM,FKBP1A,RPL7,LYZ,AHNAK,ANXA5,RPS9,CFB,FABP5,SERPINA1,CFH,CA1,ATP5I,TACSTD2,DBI,RPL34,PPL,RPL23,S100A12,RPS12,ALB,HP,APOA1,ALYREF,MYH9,MMP9
Renal and Urological Disease	total precanc. - 2013-09-10 03:23 PM	1.37E-07-6.4E-03	B2M,KNG1,LGALS3,APOA2,PKM,GBP6,FKBP1A,CP,LYZ,SOD2,AHNAK,ANXA1,ANXA5,TUBA1C,SERPINA1,FABP5,RPL8,DSP,TACSTD2,AGT,CALR,LCP1,TTR,LCN2,PPL,BLVRB,HBE1,ANXA2,S100A12,GSN,RPS12,HP,IL18,ALB,SERPINC1,APOA1,IL1RN,PRTN3,PNP,PDLIM1,HBD,ACTN4,FGA,MMP9,GSTP1,S100P,PRDX2
Hematological Disease	total healthy - 2013-09-10 02:55 PM	3.15E-07-1.5E-02	KNG1,SRSF2,CRYAB,HSPA5,FGG,RPS7,STMN1,HBB,HMGB1,LTF,RPS20,FGB,GFAP,TUBA1C,RPS10,C3,YWHAZ,RAC1,FUBP1,ANXA2,RPS6,MPO,IL1RN,PRTN3,CARD11,ALDOA,RPS25,FGA,CYCS,LDHA,GSTP1,B2M,NME1,APOH,FKBP1A,RPL35A,RPL7,RPL35,RPL6,LYZ,ANXA5,ANXA1,CFB,IGHM,SNRPD3,CFH,RPL18,RPL13,RPS24,RPL34,IGKC,RPS19,VIM,RPS12,PLG,ITGB2,ALB,PSME1,GPI,RPS16,APOA1,PDIA6,TF,RPL28,CAT,MYH9,LGALS7/LGALS7B,A2M,MMP9
Hematological Disease	total precanc. - 2013-09-10 03:23 PM	7.17E-06-1.07E-02	KNG1,CRYAB,HSPA5,FGG,SOD2,HBB,ANXA11,LTF,GFAP,TUBA1C,FGB,C3,YWHAE,YWHAZ,ANXA2,GSN,SERPINC1,MPO,IL1RN,PRTN3,CTSB,ALDOA,RPS25,CYCS,FGA,LDHA,GSTP1,B2M,NME1,MB,APOH,FKBP1A,LYZ,RPL6,ANXA5,ANXA1,IGHM,RPS24,CD59,SOD1,IGKC,RPS19,VIM,ANXA4,SERPINF2,RPS12,ITGB2,PSME1,GPI,ALB,APOA1,TF,CAT,LGALS7/LGALS7B,A2M,MMP9
Cellular Assembly and Organization	total healthy - 2013-09-10 02:55 PM	2.97E-06-1.25E-02	PEBP1,KNG1,FLNB,CRYAB,NME1,PFN1,VTN,VAPA,PKM,FKBP1A,IGHG1,STMN1,IGHG3,ANXA1,EZR,YBX1,TXN,IGHG2,VASP,CALML3,DSP,LCP1,CFL1,RRBP1,RAC1,VIM,ARHGDIB,PLG,COL1A1,GPI,PPIA,DST,CAT,RTN4,CAP1,MYH9,ALDOA,A2M,CTTN,HSPB1
Cellular Assembly and Organization	total precanc. - 2013-09-10 03:23 PM	2E-06-3.59E-03	LCP1,SOD1,PFN1,VIM,FKBP1A,IGHG1,SERPINF2,SERPINC1,IGHG3,PLS3,ALDOA,CAP1,GFAP,TXN,JUP,IGHG2,DSP,HSPB1
Developmental Disorder	total healthy - 2013-09-10 02:55 PM	3.03E-06-6.45E-03	CA2,CRYAB,SERPING1,CTSG,ELANE,RPL35A,FGG,C4A/C4B,RPS7,HBB,SERPINA1,FGB,GC,RPS10,CA1,RPS24,TACSTD2,TTR,C3,CHMP4B,GM2A,LCN2,RPS19,GPI,ALB,APOA1,TF,PRTN3,CAT,PSAP,ALDOA,FGA,MMP9
Developmental Disorder	total precanc. - 2013-09-10 03:23 PM	1.1E-06-9.67E-03	CA2,CTSG,ELANE,FGG,HBB,SERPINA1,FGB,VCL,GC,CA1,ALDOC,RPS24,TACSTD2,TTR,SOD1,LCN2,RPS19,GSN,GPI,ALB,APOA1,TF,PRTN3,CAT,ALDOA,FGA,MMP9
Cardiovascular System Development and Function	total healthy - 2013-09-10 02:55 PM	3.6E-06-1.61E-02	KNG1,FLNB,SERPING1,CRYAB,LGALS3,APOH,VTN,CTSG,IGHG1,HSPA5,PRDX6,HMGB1,CRIP1,ANXA1,TXN,VASP,TIMP2,C3,ATP5A1,RAC1,YWHAZ,VIM,S100A2,PLG,ITGB2,COL1A1,SPINK5,CAMP,ATP5B,ORM1,PPIA,ANXA3,RTN4,MYH9,BPI,CYCS,ECM1,MMP9,HSPB1
Cardiovascular System Development and Function	total precanc. - 2013-09-10 03:23 PM	1.6E-05-5.32E-03	KNG1,CRYAB,LGALS3,APOH,VTN,IGHG1,HSPA5,PRDX6,CRIP1,AGT,CALR,C3,ATP5A1,YWHAZ,VIM,SERPINF2,ITGB2,IL18,SERPINC1,SPINK5,CAMP,ATP5B,ORM1,PPIA,ANXA3,CTSB,BPI,CYCS,ECM1,MMP9,HMGB2,S100P,HSPB1
Cellular Function and Maintenance	total healthy - 2013-09-10 02:55 PM	7.67E-06-1.18E-02	KNG1,PFN1,VTN,BAG3,HSPA5,STMN1,HMGB1,EZR,DSP,LCP1,C3,CFL1,RRBP1,RAC1,PIGR,CACNA1A,ARHGDIB,AZU1,SPINK5,PRTN3,DST,RTN4,ALDOA,CTTN,LDHA,HSPB1,PEBP1,B2M,FLNB,NME1,PPIB,PKM,VAPA,FKBP1A,IGHG3,ANXA1,YBX1,IGHM,S100A8,GC,ACTC1,CALML3,VASP,HPX,AHSG,VIM,IGHA2,PLG,COL1A1,ITGB2,CAMP,S100A9,PPIA,CAT,ANXA3,COX5A,ASAP2,MYH9,IGHA1
Cellular Function and Maintenance	total precanc. - 2013-09-10 03:23 PM	5.16E-07-1.18E-02	B2M,KNG1,CEACAM6,PPIB,VTN,FKBP1A,HSPA5,HSPA1L,PLS3,IGHG3,SOD2,EZR,ANXA1,HSPE1,IGHM,S100A8,JUP,DNAJB1,GC,DSP,CALR,LCP1,HPX,C3,SOD1,VIM,IGHA2,GSN,PIGR,SERPINF2,AZU1,ITGB2,SERPINC1,IL18,SPINK5,CAMP,S100A9,PRTN3,CAPN1,PPIA,ANXA3,CAT,PNP,COX5A,ALDOA,IGHA1,LDHA,HSPB1
Embryonic Development	total healthy - 2013-09-10 02:55 PM	9.47E-06-1.57E-02	KNG1,TGM3,C3,SPRR1B,SPRR1A,VTN,NME2,RAC1,KLK6,ANXA2,FGG,S100A7,ITGB2,COL1A1,ALB,EVPL,CAMP,TF,PPIA,FABP5,SCEL,FGA,CTTN,DSP
Embryonic Development	total precanc. - 2013-09-10 03:23 PM	6.1E-06-1.23E-02	KNG1,TGM3,CALML5,C3,SPRR1B,VTN,SPRR1A,NME2,ANXA2,FGG,ITGB2,ALB,CAMP,TF,PPIA,CRABP2,FABP5,SCEL,FGA,DSP,AGT
Organ Development	total healthy - 2013-09-10 02:55 PM	9.47E-06-1.48E-02	S100A7,TGM3,COL1A1,ALB,EVPL,TF,SPRR1B,SPRR1A,NME2,FABP5,SCEL,DSP
Organ Development	total precanc. - 2013-09-10 03:23 PM	6.1E-06-1.23E-02	TGM3,ALB,CALML5,TF,SPRR1B,SPRR1A,CRABP2,NME2,FABP5,SCEL,DSP
Organismal Development	total healthy - 2013-09-10 02:55 PM	9.47E-06-1.48E-02	KNG1,CRYAB,LGALS3,APOH,SPRR1A,NME2,IGHG1,S100A7,LTF,SCEL,FABP5,DSP,TIMP2,TGM3,C3,SPRR1B,ATP5A1,YWHAZ,VIM,AZU1,PLG,COL1A1,ALB,EVPL,SPINK5,CAMP,TF,ORM1,PPIA,ANXA3,BPI,CYCS,ECM1,HSPB1
Organismal Development	total precanc. - 2013-09-10 03:23 PM	6.1E-06-1.23E-02	KNG1,CRYAB,LGALS3,APOH,SPRR1A,NME2,IGHG1,LTF,SCEL,FABP5,DSP,TGM3,CALR,CALML5,C3,SPRR1B,ATP5A1,YWHAZ,VIM,GSN,AZU1,ALB,SERPINC1,SPINK5,CAMP,TF,ORM1,PPIA,CRABP2,ANXA3,BPI,CYCS,ECM1,HSPB1,HMGB2
Renal and Urological System Development and Function	total healthy - 2013-09-10 02:55 PM	1.13E-05-1.48E-02	ITGB2,ALB,CAMP,C3,TF,PPIA,VTN,EZR,KLK6,FGA,PIGR,CTTN,FGG
Renal and Urological System Development and Function	total precanc. - 2013-09-10 03:23 PM	7E-05-1.23E-02	ITGB2,ALB,SOD2,CAMP,C3,TF,PPIA,VTN,EZR,FGA,PIGR,FGG,AGT
Cellular Compromise	total healthy - 2013-09-10 02:55 PM	2.16E-05-8.9E-03	C3,PRDX1,VTN,RAC1,ELANE,IGHA2,PRDX6,C4A/C4B,PI3,ALB,IGHG3,CAMP,CAT,ANXA3,RTN4,IGHA1,CFH,TXN
Cellular Compromise	total precanc. - 2013-09-10 03:23 PM	5.16E-07-6.01E-03	CALR,C3,PRDX1,VTN,ELANE,IGHA2,HSPA5,PRDX6,HSPA1L,PI3,ALB,IL18,CAMP,SOD2,IGHG3,PGAM1,CAT,ANXA3,HSPE1,NAMPT,TXN,IGHA1,DNAJB1
Cardiovascular Disease	total healthy - 2013-09-10 02:55 PM	2.3E-05-1.5E-02	B2M,KNG1,CA2,SERPING1,CRYAB,APOH,BAG3,FKBP1A,CKAP4,RNASE3,C4A/C4B,ANXA5,ANXA1,S100A8,TUBA1C,TXN,DSC2,ACTC1,CA1,DSP,RNASE2,TIMP2,ATP5J,TTR,TKT,LCN2,LMNA,VIM,S100A12,CACNA1A,PLG,ITGB2,ALB,APOA1,MPO,RETN,S100A9,PRTN3,IL1RN,RTN4,FGA,MMP9
Cardiovascular Disease	total precanc. - 2013-09-10 03:23 PM	7.82E-06-9.67E-03	B2M,KNG1,CA2,SERPING1,CRYAB,MB,APOH,FKBP1A,CKAP4,RNASE3,SOD2,ANXA5,ANXA1,S100A8,TUBA1C,TXN,JUP,VCL,ACTC1,CA1,DSP,MIF,TTR,TKT,LCN2,LMNA,VIM,S100A12,GSN,ITGB2,ALB,SERPINC1,APOA1,MPO,RETN,S100A9,PRTN3,IL1RN,FGA,MMP9,S100P
Lipid Metabolism	total healthy - 2013-09-10 02:55 PM	2.71E-05-1.65E-02	KNG1,APOA4,APOH,VTN,APOA2,SLPI,PRDX6,STMN1,LTF,ANXA1,SERPINA1,TXN,S100A10,C3,GM2A,RAC1,VIM,ANXA2,AZU1,HSPA8,APOC1,PLG,ALB,CAMP,APOA1,IL1RN,CAT,PSAP,BPI,PRDX2,MSN
Lipid Metabolism	total precanc. - 2013-09-10 03:23 PM	2.22E-06-1.23E-02	KNG1,APOA4,APOH,VTN,APOA2,SLPI,HSPA1L,PRDX6,LTF,ANXA1,HPGD,SERPINA1,DNAJB1,MARCKS,TXN,S100A10,AGT,MIF,SOD1,C3,VIM,ANXA2,AZU1,HSPA8,ALB,IL18,SERPINC1,APOA1,CAMP,IL1RN,CAT,BPI,GSTP1,PRDX2
Protein Synthesis	total healthy - 2013-09-10 02:55 PM	2.82E-05-5.45E-03	CRYAB,PFN1,APOA2,VTN,GAPDH,BAG3,ELANE,CTSG,CDA,RPS7,CTSD,HBB,RPS3A,RPS9,NEDD8,RPL19,RPS20,CAST,SERPINB3,TGM3,RRBP1,TMPRSS13,RAC1,RPS19,RPL30,RPL23,RPS6,PLG,APOA1,WFDC2,CAT,MYH9,MMP9,HSPB1
Protein Synthesis	total precanc. - 2013-09-10 03:23 PM	3.56E-05-6.09E-03	CRYAB,PFN1,VTN,APOA2,CTSG,ELANE,GAPDH,NPEPPS,CDA,TST,CTSD,HBB,SOD2,CAST,SERPINB3,AGT,TGM3,CALR,SOD1,TMPRSS13,RPS19,CAPG,RPL23,GSN,APOA1,WFDC2,CAT,CTSB,FBP1,MMP9,HSPB1
Cell Morphology	total healthy - 2013-09-10 02:55 PM	2.94E-05-9.31E-03	KNG1,FLNB,CRYAB,PFN1,RRBP1,VTN,YWHAZ,RAC1,TPM3,VIM,AZU1,GPI,ALB,CAMP,ANXA1,ANXA5,RTN4,CAP1,MYH9,VASP,MMP9
Cell Morphology	total precanc. - 2013-09-10 03:23 PM	2.63E-05-1.18E-02	B2M,KNG1,CRYAB,PFN1,VTN,HSPA5,PLS3,SOD2,IGHM,S100A8,JUP,MARCKS,DNAJB1,LCP1,SOD1,YWHAZ,VIM,GSN,SERPINC1,ALB,CAMP,S100A9,CAPN1,CAT,COX5A,CAP1,MMP9,LDHA,HSPB1
Organismal Survival	total healthy - 2013-09-10 02:55 PM	3.44E-05-3.44E-05	H1F0,LCP1,CFL1,ACTB,EEF1A2,RAC1,VIM,RPL6,CAMP,HMGB1,CAP1,VTA1,GSTP1,MMP9,MSN,TIMP2
Organismal Survival	total precanc. - 2013-09-10 03:23 PM	4.09E-05-4.09E-05	H1F0,LCP1,CFL1,MYL6,ACTB,CAPZA2,VIM,GSN,RPL6,IL18,CAMP,CAP1,DNAJB1,GSTP1,MMP9
Dental Disease	total healthy - 2013-09-10 02:55 PM	3.81E-05-3.81E-05	PRTN3,ELANE,CTSG
Dental Disease	total precanc. - 2013-09-10 03:23 PM	2.83E-05-2.83E-05	PRTN3,ELANE,CTSG
Gene Expression	total healthy - 2013-09-10 02:55 PM	4.33E-05-1.13E-02	APOH,PRDX1,PPIB,VAPA,GAPDH,ELANE,RPS3A,LTF,HMGB1,YBX1,RPS9,RPL19,TXN,CFL1,RRBP1,YWHAB,RPL30,RAC1,YWHAZ,LMNA,HMGA1,PLG,ITGB2,ALB,HP,TF,ALYREF,CAT,GSTP1,HSPB1
Gene Expression	total precanc. - 2013-09-10 03:23 PM	1.33E-10-1.84E-03	APOH,PRDX1,PPIB,ELANE,SOD2,LTF,TXN,JUP,DNAJB1,AGT,CALR,MIF,SOD1,CFL1,YWHAE,YWHAB,YWHAZ,LMNA,HBE1,HMGA1,ITGB2,SERPINC1,IL18,HP,ALB,TF,CAT,GSTP1,HMGB2
Molecular Transport	total healthy - 2013-09-10 02:55 PM	4.6E-05-1.17E-02	KNG1,B2M,APOA4,APOH,PRDX1,PPIB,APOA2,FKBP1A,HSPA5,PRDX6,S100A8,CAST,S100A10,TTR,C3,RAC1,VIM,HMGA1,APOC1,HSPA8,PLG,ALB,CAMP,APOA1,ORM1,S100A9,PPIA,CAT,PSAP,A2M,MSN,PRDX2
Molecular Transport	total precanc. - 2013-09-10 03:23 PM	9.67E-07-1.23E-02	KNG1,FTL,APOA2,NME2,CTSG,CP,HSPA5,CDA,HBB,SOD2,TXN,CAST,JUP,S100A10,TTR,MIF,C3,YWHAE,HMGA1,GSN,PIGR,HSPA8,IL18,SERPINC1,ORM1,ATP5B,IL1RN,PNP,EIF5A,CPNE7,PRDX2,B2M,CA2,APOA4,APOH,PPIB,PDIA3,PRDX5,PRDX1,CLIC1,FKBP1A,PRDX6,ENSA,ANXA1,S100A8,DNAJB1,GC,PLIN3,AGT,CALR,CD59,HPX,SOD1,VIM,S100A12,ITGB2,ALB,APOA1,CAMP,TF,S100A9,PPIA,CAT,A2M
Tissue Morphology	total healthy - 2013-09-10 02:55 PM	8.73E-05-1.17E-02	RAC2,LGALS3,APOA2,ATXN1,RPS19,RAC1,CACNA1A,PLG,ENO1,STMN1,HBB,RPS3A,HMGB1,RETN,PRTN3,CAT,IGHM,FGB,SFN,FGA,CTTN,MMP9,HSPB1,S100A10
Tissue Morphology	total precanc. - 2013-09-10 03:23 PM	1.78E-03-9.67E-03	RAC2,LGALS3,APOA2,RPS19,GSN,ENO1,HBB,RETN,PRTN3,CAT,CTSB,IGHM,FGB,SFN,FGA,MMP9,HSPB1,S100A10
Nucleic Acid Metabolism	total healthy - 2013-09-10 02:55 PM	9.02E-05-1.32E-02	ATP5J,KNG1,PGK1,RAC2,ATP5A1,NME2,TYMP,CDA,ARHGDIB,PLG,APOA1,UGP2,ATP5B,MYH9,ALDOA,ACTC1,ATP5I
Nucleic Acid Metabolism	total precanc. - 2013-09-10 03:23 PM	5.32E-03-6.43E-03	RAC2,ATP5B,ATP5A1,NME2,ALDOA,ATP5F1,ACTC1,ARHGDIB
Cellular Growth and Proliferation	total healthy - 2013-09-10 02:55 PM	9.79E-05-1.5E-02	KNG1,RAC2,SRSF2,PFN1,LGALS3,S100A11,VTN,SLPI,NME2,ELANE,HSPA5,CDA,CTSD,STMN1,RPS3A,HMGB1,CRIP1,LTF,EZR,TXN,CAST,TMSB10/TMSB4X,CAPZA1,DSP,S100A10,TIMP2,PGK1,LCP1,TTR,C3,PKP3,ATP5A1,LCN2,RAC1,RPL23A,ANXA2,HMGA1,AZU1,RPS6,ATP5B,SPRR3,PRTN3,GLUL,BPI,ECM1,GSTP1,LDHA,PEBP1,NME1,S100A6,APOH,PKM,HNRNPA2B1,HSPB8,IGHG1,H2AFZ,CEACAM5,RNASE3,S100A7,ANXA1,RPS9,YBX1,IGHM,FABP5,SERPINA1,PLIN3,ACTN1,TACSTD2,IGKC…
Cellular Growth and Proliferation	total precanc. - 2013-09-10 03:23 PM	9.62E-10-7.86E-03	KNG1,RAC2,FTL,LGALS3,PFN1,VTN,NME2,SLPI,ELANE,HSPA5,CDA,YWHAQ,CTSD,SOD2,CRIP1,ANXA11,LTF,EZR,CAST,JUP,TXN,TMSB10/TMSB4X,ATP5F1,DSP,S100A10,PGK1,TTR,MIF,LCP1,C3,ATP5A1,LCN2,RPL23A,ANXA2,HMGA1,GSN,AZU1,IL18,SERPINC1,SPRR3,ATP5B,PRTN3,CAPN1,PNP,CTSB,GLUL,BPI,EIF5A,ACTN4,PHF1,ECM1,LDHA,GSTP1,HMGB2,TAGLN2,PEBP1,NME1,S100A6,CEACAM6,APOH,PDIA3,PKM,IGHG1,H2AFZ,CEACAM5,RNASE3,ANXA1,HPGD,IGHM,FABP5,NAMPT,C…
Carbohydrate Metabolism	total healthy - 2013-09-10 02:55 PM	1.26E-04-5.26E-03	APOA1,APOA4,APOH,APOA2,SLPI,PSAP,ANXA2,BPI
Carbohydrate Metabolism	total precanc. - 2013-09-10 03:23 PM	6.97E-05-5.32E-03	APOA4,APOH,APOA2,SLPI,PGAM2,ANXA2,CAMP,APOA1,ITIH2,PGAM1,FBP1,ALDOA,BPI,MARCKS,DNAJB1,ALDOC
Nervous System Development and Function	total healthy - 2013-09-10 02:55 PM	1.84E-04-1.84E-04	PLG,KNG1,MMP9
Nervous System Development and Function	total precanc. - 2013-09-10 03:23 PM	5.32E-03-5.32E-03	KNG1,MMP9
Organ Morphology	total healthy - 2013-09-10 02:55 PM	1.84E-04-2.65E-03	PLG,KNG1,ALB,TF,SLPI,MMP9,TIMP2
Organ Morphology	total precanc. - 2013-09-10 03:23 PM	2.18E-03-5.32E-03	KNG1,ALB,TF,MMP9
DNA Replication, Recombination, and Repair	total healthy - 2013-09-10 02:55 PM	4.55E-04-7.29E-04	ATP5J,NME1,ATP5B,ATP5A1,NME2,MYH9,ACTC1,ATP5I
DNA Replication, Recombination, and Repair	total precanc. - 2013-09-10 03:23 PM	3.73E-04-4.06E-03	NME1,MPO,CAMP,SOD2,SOD1,YWHAE,PRTN3,PPIA,CAT,NME2,CYCS,GSTP1,AGT,HSPB1
Drug Metabolism	total healthy - 2013-09-10 02:55 PM	4.55E-04-2.65E-03	PLG,ALB,TTR,ANXA2
Drug Metabolism	total precanc. - 2013-09-10 03:23 PM	1.91E-05-5.32E-03	KNG1,TTR,SOD1,VTN,HSPA1L,AZU1,ALB,IL18,IL1RN,ANXA1,HPGD,DNAJB1,AGT
Respiratory System Development and Function	total healthy - 2013-09-10 02:55 PM	4.55E-04-4.55E-04	SLPI,TIMP2
Respiratory System Development and Function	total precanc. - 2013-09-10 03:23 PM	6.04E-03-6.04E-03	SOD2,CAT,TXN,RNASE3
Antimicrobial Response	total healthy - 2013-09-10 02:55 PM	7.23E-04-7.23E-04	S100A7,CAMP,ANXA3,S100A12,AZU1
Antimicrobial Response	total precanc. - 2013-09-10 03:23 PM	4.03E-03-4.03E-03	CAMP,ANXA3,S100A12,AZU1
Energy Production	total healthy - 2013-09-10 02:55 PM	7.29E-04-2.65E-03	ATP5J,ALB,MPO,ATP5B,ATP5A1,MYH9,ACTC1,ATP5I
Energy Production	total precanc. - 2013-09-10 03:23 PM	2.83E-05-3.73E-04	ALB,MPO,CP
Protein Folding	total healthy - 2013-09-10 02:55 PM	8.96E-04-8.96E-04	P4HB,PDIA6,APOA2,PPIA,ERO1L,FKBP1A
Protein Folding	total precanc. - 2013-09-10 03:23 PM	6.8E-05-2.18E-03	TBCA,CALR,P4HB,APOA2,PPIA,ERO1L,FKBP1A
Reproductive System Development and Function	total healthy - 2013-09-10 02:55 PM	1.04E-03-1.48E-02	ITGB2,ALB,LTF,TF,ANXA5,FGA,SERPINB3
Reproductive System Development and Function	total precanc. - 2013-09-10 03:23 PM	1.49E-04-1.23E-02	CALR,ITGB2,ALB,LTF,TF,ANXA5,FGA,SERPINB3
Cell Cycle	total healthy - 2013-09-10 02:55 PM	1.35E-03-6.45E-03	RPS6,NME1,PFN1,RPL7A,YBX1,CAP1,ANXA2
Cell Cycle	total precanc. - 2013-09-10 03:23 PM	3.73E-04-1.1E-02	PI3,MIF,PFN1,CAT,HPGD,CAP1,SFN,AGT
Ophthalmic Disease	total healthy - 2013-09-10 02:55 PM	1.72E-03-1.1E-02	PLG,CA2,CRYAB,SERPING1,C3,TF,CHMP4B,ANXA1,CFB,FKBP1A,CFH,CA1
Ophthalmic Disease	total precanc. - 2013-09-10 03:23 PM	1.11E-03-8.41E-03	CA2,IL18,SERPING1,C3,TF,ANXA1,CP,GSN,CA1,TACSTD2
Tumor Morphology	total healthy - 2013-09-10 02:55 PM	1.81E-03-6.27E-03	S100A7,B2M,ENO1,ALB,RPS3A,TF,EZR,CAT,HSPB8,RAC1,RTN4,FKBP1A,TXN,CTTN,MMP9
Tumor Morphology	total precanc. - 2013-09-10 03:23 PM	3.59E-03-3.59E-03	EZR,MMP9
Hypersensitivity Response	total healthy - 2013-09-10 02:55 PM	1.92E-03-1.48E-02	PLG,ITGB2,ALB,C3,LGALS3,CAMP,S100A12
Hypersensitivity Response	total precanc. - 2013-09-10 03:23 PM	5.52E-03-1.23E-02	ITGB2,ALB,C3,LGALS3,CAMP,S100A12
Protein Degradation	total healthy - 2013-09-10 02:55 PM	1.94E-03-5.45E-03	CTSD,APOA1,WFDC2,VTN,TMPRSS13,APOA2,NEDD8,CTSG,ELANE,BAG3,MYH9,CAST,SERPINB3,MMP9
Protein Degradation	total precanc. - 2013-09-10 03:23 PM	2.25E-03-6.09E-03	CALR,FTL,APOA2,TMPRSS13,VTN,ELANE,CTSG,NPEPPS,CTSD,APOA1,WFDC2,CTSB,DNAJB1,CAST,SERPINB3,MMP9
Amino Acid Metabolism	total healthy - 2013-09-10 02:55 PM	2.65E-03-2.65E-03	TTR,ALB,MPO
Amino Acid Metabolism	total precanc. - 2013-09-10 03:23 PM	2.83E-05-2.18E-03	TTR,ALB,MPO,CP
Skeletal and Muscular System Development and Function	total healthy - 2013-09-10 02:55 PM	2.65E-03-2.65E-03	CRYAB,S100A12
Skeletal and Muscular System Development and Function	total precanc. - 2013-09-10 03:23 PM	2.18E-03-2.18E-03	CRYAB,S100A12
Cell Signaling	total healthy - 2013-09-10 02:55 PM	3.36E-03-1.11E-02	PLG,KNG1,C3,ORM1,S100A9,PPIB,PPIA,SLPI,FKBP1A,S100A8,CAST,TXN,HSPA5,A2M
Cell Signaling	total precanc. - 2013-09-10 03:23 PM	3.33E-05-7.92E-03	KNG1,CD59,C3,YWHAE,PPIB,SLPI,FKBP1A,CAPG,HSPA5,GSN,ITGB2,IL18,CAMP,S100A9,ORM1,PPIA,ANXA1,S100A8,CAST,TXN,GC,A2M,AGT
Vitamin and Mineral Metabolism	total healthy - 2013-09-10 02:55 PM	3.36E-03-1.25E-02	KNG1,C3,PPIB,FKBP1A,HSPA5,HSPA8,PLG,APOA1,S100A9,ORM1,PPIA,SERPINA1,S100A8,CAST,A2M
Vitamin and Mineral Metabolism	total precanc. - 2013-09-10 03:23 PM	3.33E-05-9.53E-03	KNG1,CD59,C3,YWHAE,PPIB,FKBP1A,HSPA5,GSN,HSPA8,ITGB2,IL18,APOA1,CAMP,ORM1,S100A9,PPIA,ANXA1,SERPINA1,S100A8,CAST,GC,A2M,AGT
Connective Tissue Development and Function	total healthy - 2013-09-10 02:55 PM	1.17E-02-1.17E-02	RETN,APOA2
Connective Tissue Development and Function	total precanc. - 2013-09-10 03:23 PM	9.67E-03-9.67E-03	RETN,APOA2
Organismal Functions	total healthy - 2013-09-10 02:55 PM	1.18E-02-1.18E-02	PLG,KNG1,APOH,ANXA5,CTSG
Organismal Functions	total precanc. - 2013-09-10 03:23 PM	3.59E-03-7.88E-03	KNG1,CD59,SERPINC1,APOH,ANXA5,CTSG
RNA Damage and Repair	total healthy - 2013-09-10 02:55 PM	1.4E-02-1.4E-02	CAMP,RNASE3,RNASE2
Cell-mediated Immune Response	total healthy - 2013-09-10 02:55 PM	1.54E-02-1.54E-02	S100A7,ITGB2,LCP1,CAMP,EZR,CTSG
Protein Trafficking	total precanc. - 2013-09-10 03:23 PM	4.72E-03-7.35E-03	CALR,SOD2,NME2,EIF5A,CDA
Endocrine System Development and Function	total precanc. - 2013-09-10 03:23 PM	5.32E-03-5.32E-03	DNAJB1,HSPA1L
