# Supplementary material for: IPA Analysis of Cervicovaginal Fluid from Precancerous Women Points to the Presence of Biomarkers for the Precancerous State of Cervical Carcinoma
Source: Proteomes. 2014 Aug 13;2(3):426–50. doi: 10.3390/proteomes2030426 (PMC5302755; doi:10.3390/proteomes2030426)
Supplement: Supplementary File 1 [file proteomes-02-00426-s001.zip › Suppl. 2.xls]

## Sheet: Sheet0
© 2000-2013 Ingenuity Systems, Inc. All rights reserved.
Category	AnalysisName	p-value	Molecules
RNA Post-Transcriptional Modification	unique healthy - 2013-09-10 02:40 PM	2.85E-07-4.64E-02	RPS7,RPS6,SRSF2,SRSF1,RPS16,HNRNPA2B1,RPS15,RPL35A,RPL7
Dermatological Diseases and Conditions	unique healthy - 2013-09-10 02:40 PM	4.86E-07-3.88E-02	S100A11,KLK6,TYMP,C4A/C4B,S100A7,KLK11,HMGB1,MANF,YBX1,RPL12,SNRPD3,IDH3A,DSC2,RPL18,SERBP1,AIM1,TIMP2,SPRR2E,GM2A,TPM3,KLK8,S100A2,APOC1,PLG,RPS6,COL1A1,IL19,PSAP,RTN3,MSN
Dermatological Diseases and Conditions	unique precanc. - 2013-09-10 02:23 PM	3.22E-10-4.55E-02	YWHAQ,MUC5B,SOD2,PGAM1,HPGD,NAMPT,VCL,JUP,MARCKS,DDX41,FLG,CALR,CALML5,MIF,SOD1,YWHAE,CAPG,GSN,SERPINB13,SERPINF2,IL18,CRABP2,CTSB,EIF5A,ARHGDIA,CPNE7,PHF1,S100P
Protein Synthesis	unique healthy - 2013-09-10 02:40 PM	1.26E-05-7.59E-04	RPS6,RPS7,PLG,RPS3A,RRBP1,NEDD8,RPS9,BAG3,RPL30,RPL19,MYH9,RPS20
Protein Synthesis	unique precanc. - 2013-09-10 02:23 PM	3.29E-04-3.54E-02	CALR,SOD2,SOD1,CAPZA2,FBP1,CAPG,NPEPPS,GSN,TST,AGT
Cellular Movement	unique healthy - 2013-09-10 02:40 PM	1.91E-05-3.12E-02	FLNB,LMO7,PKP3,HNRNPA2B1,RAC1,TPM3,TLN1,S100A2,S100A7,PLG,C4A/C4B,COL1A1,STMN1,HMGB1,DST,YBX1,LSP1,ASAP2,RTN4,MYH9,CTTN,VASP,RNASE2,PRSS27,MSN,TIMP2
Cellular Movement	unique precanc. - 2013-09-10 02:23 PM	7.38E-05-3.99E-02	LY6D,CALR,MIF,GSN,S100A14,SERPINF2,SERPINC1,IL18,SOD2,CAPN1,CTSB,NAMPT,MARCKS,VCL,ACTN4,JUP,AGT,TAGLN2,S100P,HMGB2
Cancer	unique healthy - 2013-09-10 02:40 PM	2.16E-05-4.73E-02	SRSF2,S100A11,ATXN1,EEF1A2,KLK6,TYMP,RPS11,SRSF1,STMN1,HMGB1,RPL19,RPS20,TIMP2,AIM1,ATP5J,RAC1,FUBP1,CACNA1A,APOC1,RPS6,CARD11,DST,RPS15,CTTN,HSPB8,RPL7,S100A7,C4A/C4B,KLK11,CEACAM7,RPL35,ZBTB4,YBX1,MANF,CFB,CFH,SNRPD3,IDH3A,RNASE2,COX6B1,LMO7,RPL34,S100A2,KLK8,HIST2H2BE (includes others),PLG,COL1A1,RPS16,PDIA6,RPL28,ALYREF,LSP1,MYH9
Cancer	unique precanc. - 2013-09-10 02:23 PM	3.95E-04-4.56E-02	FTL,MYL6,ASS1,OLFM4,NPEPPS,CP,SERPINB12,YWHAQ,CNDP2,MUC5B,SOD2,ITIH2,ANXA11,JUP,FLG,ALDOC,MIF,YWHAE,CAPG,GSN,RPL15,CNTRL,IL18,SERPINC1,CTSB,PNP,CPNE7,PHF1,S100P,HYI,HMGB2,TAGLN2,LY6D,CEACAM6,PDIA3,CAPZA2,GBP6,TMPRSS11B,HSPA1L,ACTR3,PGAM1,UBE2V1,HPGD,NAMPT,CDCA5,MARCKS,AGT,CALR,CD59,SOD1,HBE1,ANXA4,S100A14,SERPINB13,CRABP2,ARHGDIA,UBA1
Hematological Disease	unique healthy - 2013-09-10 02:40 PM	2.16E-05-4.64E-02	SRSF2,RPL34,RPL35A,RPL7,RPS7,RPS6,PLG,RPL35,RPS16,RPL28,CFB,MYH9,RPS20,SNRPD3,CFH,RPS10,RPL18
Hematological Disease	unique precanc. - 2013-09-10 02:23 PM	5.33E-03-4.55E-02	FTL,SERPINC1,MB,SOD2,SOD1,YWHAE,ANXA11,CTSB,ANXA4,CP,GSN,SERPINF2
Developmental Disorder	unique healthy - 2013-09-10 02:40 PM	9.98E-05-3.12E-02	C4A/C4B,RPS7,FLNB,COL1A1,GM2A,CHMP4B,TPM3,PSAP,DSC2,RPL35A,RPS10
Developmental Disorder	unique precanc. - 2013-09-10 02:23 PM	4.79E-03-4.55E-02	FTL,SOD1,YWHAE,ASS1,CP,GSN,APRT,SERPINF2,SOD2,PNP,HPGD,FBP1,JUP,UBA1,VCL,ALDOC,FLG,AGT
Hereditary Disorder	unique healthy - 2013-09-10 02:40 PM	9.98E-05-4.64E-02	PRPH,FLNB,ATXN1,CHMP4B,GM2A,BAG3,HSPB8,TPM3,TYMP,RPL35A,CACNA1A,RPS7,C4A/C4B,PLG,COL1A1,RPL10,MYH9,PSAP,CFH,RPS10
Hereditary Disorder	unique precanc. - 2013-09-10 02:23 PM	4.79E-03-4.55E-02	FTL,CD59,SOD1,YWHAE,ASS1,CP,GSN,APRT,SERPINF2,SOD2,CTSB,HPGD,PNP,FBP1,UBA1,JUP,VCL,FLG,AGT,ALDOC
Lipid Metabolism	unique healthy - 2013-09-10 02:40 PM	1.84E-04-4.9E-02	APOC1,PLG,STMN1,EEF1A2,GM2A,RAC1,PSAP,MSN
Lipid Metabolism	unique precanc. - 2013-09-10 02:23 PM	2.6E-04-4.55E-02	MIF,SERPINC1,IL18,SOD1,HPGD,DNAJB1,MARCKS,HSPA1L,AGT
Small Molecule Biochemistry	unique healthy - 2013-09-10 02:40 PM	1.84E-04-4.9E-02	APOC1,PLG,ATP5J,STMN1,UGP2,EEF1A2,GM2A,RAC1,MYH9,PSAP,TYMP,ATP5I,MSN
Small Molecule Biochemistry	unique precanc. - 2013-09-10 02:23 PM	2.6E-04-4.55E-02	MIF,SOD1,PRDX5,CP,HSPA1L,TST,IL18,SERPINC1,SOD2,PNP,HPGD,FBP1,CMPK1,DNAJB1,MARCKS,AGT,ALDOC
Infectious Disease	unique healthy - 2013-09-10 02:40 PM	1.99E-04-4.51E-02	SRSF2,EEF1A2,RPS13,S100A7,CEACAM7,RPL35,HMGB1,DEFA4,YBX1,RPL12,RPS20,SNRPD3,RPS10,RPL18,ACTN1,RNASE2,TIMP2,HIST1H2BJ/HIST1H2BK,CHMP4B,GM2A,RAC1,CACNA1A,HIST2H2BE (includes others),PLG,RPS6,APOC1,RPS16,PDIA6,RTN3,HIST1H2BN,PRSS27
Infectious Disease	unique precanc. - 2013-09-10 02:23 PM	9.41E-05-4.55E-02	CD59,MIF,IL18,CEACAM6,CEACAM8,OLFM4,CTSB,HBE1,SERPINB13,S100P
Metabolic Disease	unique healthy - 2013-09-10 02:40 PM	3.66E-04-4.64E-02	COL1A1,GM2A,HNRNPA2B1,PSAP,TYMP
Metabolic Disease	unique precanc. - 2013-09-10 02:23 PM	5.8E-03-3.99E-02	SOD2,ASS1,PNP,FBP1,CP,GSN,APRT
Neurological Disease	unique healthy - 2013-09-10 02:40 PM	3.66E-04-4.64E-02	PRPH,PLG,SRSF2,SRSF1,GM2A,ATXN1,RPL10,HSPB8,MYH9,PSAP,TPM3,CACNA1A,RNASE2
Neurological Disease	unique precanc. - 2013-09-10 02:23 PM	6.85E-04-4.55E-02	CAB39,CD59,FTL,MB,SOD1,YWHAE,PDIA3,EEF2,CP,GSN,SERPINF2,EEF1G,RPL15,SERPINC1,SOD2,CAPN1,CTSB,PDLIM1,UBA1,PHF1,HMGB2,S100P,AGT
Respiratory Disease	unique healthy - 2013-09-10 02:40 PM	3.72E-04-1.57E-02	HIST1H2BJ/HIST1H2BK,KLK6,FUBP1,KLK8,RPS11,RPL7,HIST2H2BE (includes others),RPS6,KLK11,SRSF1,STMN1,DEFA4,ACTN1,RNASE2,TIMP2
Respiratory Disease	unique precanc. - 2013-09-10 02:23 PM	9.06E-04-4.18E-02	MIF,FTL,MB,YWHAE,HBE1,GSN,IL18,SERPINC1,CEACAM8,HPGD,NAMPT,CDCA5,S100P
Cell Cycle	unique healthy - 2013-09-10 02:40 PM	6.07E-04-3.88E-02	PLG,RPS6,COL1A1,STMN1,HMGB1,RPL7A,YBX1,FUBP1,TIMP2
Cell Cycle	unique precanc. - 2013-09-10 02:23 PM	5.8E-03-4.55E-02	YWHAQ,MIF,SOD1,YWHAE,HPGD,NAMPT,AGT
Endocrine System Disorders	unique healthy - 2013-09-10 02:40 PM	6.69E-04-3.26E-02	ATP5J,EEF1A2,KLK6,S100A2,KLK8,CACNA1A,RPS6,C4A/C4B,APOC1,PLG,KLK11,SRSF1,ALYREF,MANF,CFH,RNASE2
Endocrine System Disorders	unique precanc. - 2013-09-10 02:23 PM	5.8E-03-2.87E-02	CALR,MIF,CEACAM6,PDIA3,ANXA4,CAPG,NPEPPS,CP,MUC5B,SOD2,ITIH2,CRABP2,AGT,S100P
Reproductive System Disease	unique healthy - 2013-09-10 02:40 PM	6.69E-04-3.88E-02	EEF1A2,ATXN1,KLK6,S100A2,KLK8,CACNA1A,C4A/C4B,PLG,KLK11,SRSF1,CARD11,ALYREF,ZBTB4,YBX1,CFB,CFH,RNASE2,AIM1
Reproductive System Disease	unique precanc. - 2013-09-10 02:23 PM	6.52E-03-3.58E-02	MIF,CEACAM6,YWHAE,PDIA3,NPEPPS,CP,SERPINC1,MUC5B,IL18,ACTR3,ITIH2,CRABP2,CTSB,JUP,FLG,AGT,S100P
Gene Expression	unique healthy - 2013-09-10 02:40 PM	7.59E-04-7.59E-04	RPS3A,RRBP1,RPS9,RPL30,RPL19
Gene Expression	unique precanc. - 2013-09-10 02:23 PM	1.32E-06-4.18E-02	CALR,MIF,IL18,SERPINC1,SOD2,SOD1,YWHAE,HBE1,DNAJB1,JUP,HMGB2,AGT
Cardiovascular System Development and Function	unique healthy - 2013-09-10 02:40 PM	9.67E-04-4.64E-02	PLG,FLNB,RAC1,RTN4,CTTN,S100A2,ACTN1,VASP,TIMP2
Cardiovascular System Development and Function	unique precanc. - 2013-09-10 02:23 PM	5.8E-03-1.16E-02	SERPINC1,IL18,CTSB,AGT
Cell Death and Survival	unique healthy - 2013-09-10 02:40 PM	1.16E-03-4.96E-02	SRSF2,FLNB,S100A11,BAG3,HSPB8,KLK6,TYMP,SRSF1,STMN1,RPS3A,HMGB1,YBX1,CFH,VASP,RNASE2,RAC1,FUBP1,CACNA1A,RPS6,PLG,COL1A1,IL19,LSP1,RTN4,MYH9,CTTN,MSN
Cell Death and Survival	unique precanc. - 2013-09-10 02:23 PM	6.84E-05-4.83E-02	CEACAM6,PRDX5,YWHAQ,SOD2,UBE2V1,NAMPT,DNAJB1,JUP,DDX41,AGT,CALR,MIF,CD59,SOD1,YWHAE,ANXA4,GSN,SERPINC1,IL18,CRABP2,CTSB,ARHGDIA,EIF5A,UBA1,PHF1,TAGLN2
Cell Morphology	unique healthy - 2013-09-10 02:40 PM	1.26E-03-4.64E-02	PLG,FLNB,STMN1,RRBP1,DST,LSP1,RTN4,RAC1,TPM3,MYH9,CTTN,ACTN1,VASP,TIMP2
Cell Morphology	unique precanc. - 2013-09-10 02:23 PM	2.2E-05-2.87E-02	SERPINC1,IL18,SOD1,SOD2,PLS3,CAPN1,JUP,DNAJB1,GSN,AGT
Cellular Compromise	unique healthy - 2013-09-10 02:40 PM	1.26E-03-4.64E-02	S100A7,STMN1,ATXN1,YBX1,RTN4,RAC1,CFH
Cellular Compromise	unique precanc. - 2013-09-10 02:23 PM	5.08E-03-4.18E-02	CALR,CD59,IL18,SOD1,SOD2,PGAM1,NAMPT,DNAJB1,GSN,HSPA1L,S100P
Cell-To-Cell Signaling and Interaction	unique healthy - 2013-09-10 02:40 PM	1.27E-03-4.23E-02	FLNB,AHSG,HSPB8,RAC1,KLK6,TLN1,S100A7,PLG,COL1A1,HMGB1,ASAP2,MYH9,CTTN,VASP,ACTN1,RNASE2,MSN
Cell-To-Cell Signaling and Interaction	unique precanc. - 2013-09-10 02:23 PM	5.8E-03-3.99E-02	CALML5,CD59,MIF,SOD1,CEACAM6,YWHAE,PDIA3,CLIC1,ANXA4,SERPINC1,IL18,SOD2,CRABP2,NAMPT,VCL,AGT
Hematological System Development and Function	unique healthy - 2013-09-10 02:40 PM	1.27E-03-4.64E-02	RPS6,S100A7,PLG,HMGB1,HSPB8,RAC1,MYH9,VASP,RNASE2,MSN,TIMP2
Hematological System Development and Function	unique precanc. - 2013-09-10 02:23 PM	5.8E-03-4.74E-02	SERPINC1,MIF,FTL,IL18,PNP,HMGB2,AGT
Immune Cell Trafficking	unique healthy - 2013-09-10 02:40 PM	1.27E-03-3.12E-02	S100A7,PLG,HMGB1,HSPB8,VASP,RNASE2,TIMP2
Immune Cell Trafficking	unique precanc. - 2013-09-10 02:23 PM	5.8E-03-3.99E-02	IL18,SERPINC1,AGT
Inflammatory Response	unique healthy - 2013-09-10 02:40 PM	1.27E-03-4.64E-02	S100A11,AHSG,HSPB8,TPM3,KLK6,KLK8,S100A2,PLG,S100A7,HMGB1,ASAP2,MYH9,PSAP,RNASE2,TIMP2,MSN
Inflammatory Response	unique precanc. - 2013-09-10 02:23 PM	2.15E-07-4.55E-02	CALR,CD59,CEACAM6,CAPG,GSN,SERPINB13,SERPINC1,MUC5B,IL18,SOD2,HPGD,PDLIM1,ARHGDIA,CPNE7,VCL,JUP,ACTN4,PHF1,DDX41,AGT,FLG
Renal and Urological Disease	unique healthy - 2013-09-10 02:40 PM	1.67E-03-2.35E-02	ATP5J,RPL34,RPL7,RPS6,STMN1,HMGB1,YBX1,CFB,MYH9,RPL12,SNRPD3,CFH,RTN3,RPL18,ATP5I
Renal and Urological Disease	unique precanc. - 2013-09-10 02:23 PM	3.32E-05-3.98E-02	IL18,SERPINC1,HPGD,FBP1,PDLIM1,ACTN4,AGT
Gastrointestinal Disease	unique healthy - 2013-09-10 02:40 PM	2.03E-03-3.1E-02	RPS6,ATP5J,PLG,APOC1,CEACAM7,RPS16,ALYREF,MANF,KLK6,S100A2,CACNA1A
Gastrointestinal Disease	unique precanc. - 2013-09-10 02:23 PM	7.85E-04-4.74E-02	FTL,MB,CEACAM6,OLFM4,CP,SOD2,ANXA11,PGAM1,CDCA5,NAMPT,CALR,MIF,CD59,SOD1,YWHAE,ANXA4,CAPG,GSN,SERPINC1,IL18,CRABP2,CTSB,ARHGDIA,UBA1,HYI,HMGB2,S100P
Cellular Assembly and Organization	unique healthy - 2013-09-10 02:40 PM	2.19E-03-4.64E-02	FLNB,RRBP1,ATXN1,RAC1,TYMP,HIST2H2BE (includes others),PLG,STMN1,DST,YBX1,RTN4,MYH9,PSAP,CTTN,MSN
Cellular Assembly and Organization	unique precanc. - 2013-09-10 02:23 PM	2.2E-05-3.99E-02	CD59,SERPINC1,SOD1,PLS3,MYL6,ARF3,CDCA5,JUP,GSN,SERPINF2
Cellular Function and Maintenance	unique healthy - 2013-09-10 02:40 PM	2.19E-03-4.64E-02	FLNB,RRBP1,AHSG,RAC1,PLG,APOC1,STMN1,HMGB1,DST,YBX1,ASAP2,RTN4,MYH9,DSC2,CTTN,VASP
Cellular Function and Maintenance	unique precanc. - 2013-09-10 02:23 PM	2.2E-05-4.59E-02	CALR,CD59,CEACAM6,SOD1,GSN,HSPA1L,SERPINF2,IL18,SERPINC1,SOD2,PLS3,ARF3,CAPN1,PNP,DNAJB1,JUP
Immunological Disease	unique healthy - 2013-09-10 02:40 PM	2.59E-03-3.26E-02	SRSF2,S100A11,ATXN1,HSPB8,KLK6,RPS13,TYMP,C4A/C4B,S100A7,SRSF1,HMGB1,RPL18A,DEFA4,RPL19,CFB,CFH,RNASE2,AHSG,TPM3,FUBP1,KLK8,S100A2,HIST2H2BE (includes others),COL1A1,RPS16,RPL32,MYH9,PSAP,MSN
Immunological Disease	unique precanc. - 2013-09-10 02:23 PM	3.12E-05-3.19E-02	PDIA3,PRDX5,EEF1G,HSPA1L,SOD2,ANXA11,NAMPT,JUP,VCL,DDX41,AGT,FLG,CALR,CALML5,MIF,YWHAE,EEF2,ANXA4,CAPG,GSN,SERPINB13,RPL15,IL18,SERPINC1,CEACAM8,PNP,CTSB,PDLIM1,CPNE7,EIF5A,ACTN4,PHF1
Inflammatory Disease	unique healthy - 2013-09-10 02:40 PM	2.59E-03-4.64E-02	S100A11,ATXN1,HSPB8,KLK6,RPS13,TYMP,S100A7,HMGB1,RPL18A,DEFA4,CFB,RPL19,RNASE2,AHSG,RAC1,TPM3,FUBP1,KLK8,S100A2,CACNA1A,PLG,COL1A1,RPS16,RPL32,MYH9,PSAP,MSN
Inflammatory Disease	unique precanc. - 2013-09-10 02:23 PM	7.6E-06-4.55E-02	FTL,PDIA3,PRDX5,HSPA1L,EEF1G,SOD2,HPGD,NAMPT,JUP,VCL,DDX41,AGT,FLG,CALR,CALML5,MIF,EEF2,ANXA4,CAPG,GSN,SERPINB13,RPL15,SERPINC1,IL18,CEACAM8,CTSB,PDLIM1,EIF5A,ARHGDIA,CPNE7,ACTN4,PHF1
Molecular Transport	unique healthy - 2013-09-10 02:40 PM	2.66E-03-4.9E-02	APOC1,PLG,UGP2,GM2A,EEF1A2,RAC1,PSAP,MSN
Molecular Transport	unique precanc. - 2013-09-10 02:23 PM	3.3E-04-4.55E-02	CALR,CD59,FTL,MIF,SOD1,YWHAE,PRDX5,PDIA3,CLIC1,CP,GSN,IL18,SERPINC1,SOD2,PNP,EIF5A,CPNE7,MARCKS,DNAJB1,JUP,AGT
Tissue Development	unique healthy - 2013-09-10 02:40 PM	3.86E-03-4.7E-02	FLNB,HNRNPA2B1,RAC1,KLK6,TLN1,S100A7,PLG,COL1A1,EVPL,MYH9,DSC2,CTTN,ACTN1,MSN,TIMP2
Tissue Development	unique precanc. - 2013-09-10 02:23 PM	1.16E-02-2.3E-02	SOD1,SOD2,HMGB2
Tissue Morphology	unique healthy - 2013-09-10 02:40 PM	4.54E-03-4.64E-02	PLG,STMN1,RPS3A,HMGB1,ATXN1,RAC1,RTN4,CTTN,CACNA1A,VASP
Tissue Morphology	unique precanc. - 2013-09-10 02:23 PM	5.8E-03-1.73E-02	CTSB,AGT
Nucleic Acid Metabolism	unique healthy - 2013-09-10 02:40 PM	4.74E-03-4.94E-02	PLG,ATP5J,UGP2,MYH9,TYMP,ATP5I
Nucleic Acid Metabolism	unique precanc. - 2013-09-10 02:23 PM	5.8E-03-3.99E-02	PRDX5,PNP,CMPK1
Organismal Injury and Abnormalities	unique healthy - 2013-09-10 02:40 PM	6.05E-03-4.64E-02	ATXN1,HSPB8,CACNA1A,PLG,RPS6,COL1A1,CEACAM7,HMGB1,YBX1,RTN4,RPL12,SNRPD3,CFH,RPL18,RTN3,TIMP2
Organismal Injury and Abnormalities	unique precanc. - 2013-09-10 02:23 PM	6.17E-04-4.32E-02	CALR,MIF,CEACAM6,MB,YWHAE,PRDX5,SERPINF2,IL18,SERPINC1,CEACAM8,CTSB,NAMPT,UBA1,FLG
Skeletal and Muscular Disorders	unique healthy - 2013-09-10 02:40 PM	6.88E-03-4.64E-02	FLNB,SRSF2,ATXN1,HNRNPA2B1,AHSG,RAC1,BAG3,HSPB8,RPS13,TPM3,FUBP1,CACNA1A,COL1A1,SRSF1,RPS16,RPL18A,HMGB1,DEFA4,RPL19,RPL32,CFB,RNASE2
Skeletal and Muscular Disorders	unique precanc. - 2013-09-10 02:23 PM	8.03E-05-3.19E-02	CAB39,FTL,MB,PRDX5,PDIA3,CP,HSPA1L,EEF1G,SOD2,HPGD,NAMPT,AGT,CALR,MIF,SOD1,EEF2,GSN,SERPINB13,SERPINF2,RPL15,IL18,SERPINC1,CEACAM8,CTSB,PDLIM1,UBA1,HMGB2
DNA Replication, Recombination, and Repair	unique healthy - 2013-09-10 02:40 PM	7.56E-03-4.64E-02	ATP5J,STMN1,HMGB1,ATXN1,YBX1,MYH9,ATP5I,RECQL
DNA Replication, Recombination, and Repair	unique precanc. - 2013-09-10 02:23 PM	5.8E-03-3.99E-02	SOD2,YWHAE,PRDX5,UBE2V1,CDCA5,DNAJB1,HMGB2,AGT
Energy Production	unique healthy - 2013-09-10 02:40 PM	7.56E-03-2.35E-02	ATP5J,PLG,MYH9,ATP5I
Energy Production	unique precanc. - 2013-09-10 02:23 PM	5.8E-03-3.99E-02	PRDX5,HPGD,CP
Antigen Presentation	unique healthy - 2013-09-10 02:40 PM	7.88E-03-7.88E-03	MSN
Auditory Disease	unique healthy - 2013-09-10 02:40 PM	7.88E-03-7.88E-03	MYH9
Carbohydrate Metabolism	unique healthy - 2013-09-10 02:40 PM	7.88E-03-4.64E-02	UGP2,EEF1A2,RAC1,PSAP
Carbohydrate Metabolism	unique precanc. - 2013-09-10 02:23 PM	3.29E-04-2.3E-02	IL18,MIF,PGAM1,FBP1,MARCKS,DNAJB1,ALDOC
Cardiovascular Disease	unique healthy - 2013-09-10 02:40 PM	7.88E-03-4.14E-02	C4A/C4B,ATP5J,PLG,COL1A1,HMGB1,BAG3,DSC2,CACNA1A,TIMP2,RNASE2
Cardiovascular Disease	unique precanc. - 2013-09-10 02:23 PM	5.33E-03-4.46E-02	SERPINC1,MB,SOD2,JUP,VCL,GSN,S100P
Cell-mediated Immune Response	unique healthy - 2013-09-10 02:40 PM	7.88E-03-1.57E-02	HMGB1,MSN
Cell-mediated Immune Response	unique precanc. - 2013-09-10 02:23 PM	5.8E-03-1.73E-02	IL18,PNP
Cellular Development	unique healthy - 2013-09-10 02:40 PM	7.88E-03-3.88E-02	RPS6,PLG,EVPL,HMGB1,HSPB8,RAC1,RNASE2,TIMP2
Cellular Development	unique precanc. - 2013-09-10 02:23 PM	6.85E-04-4.74E-02	CALR,MIF,CD59,FTL,SOD1,CEACAM6,PDIA3,GSN,YWHAQ,IL18,SOD2,PNP,CTSB,HPGD,NAMPT,EIF5A,CDCA5,ACTN4,UBA1,JUP,PHF1,HMGB2,AGT,TAGLN2
Cellular Growth and Proliferation	unique healthy - 2013-09-10 02:40 PM	7.88E-03-4.64E-02	PLG,STMN1,HMGB1,HSPB8,RAC1,MYH9
Cellular Growth and Proliferation	unique precanc. - 2013-09-10 02:23 PM	6.74E-05-4.59E-02	FTL,CEACAM6,PDIA3,YWHAQ,SOD2,ANXA11,HPGD,NAMPT,CDCA5,JUP,DNAJB1,ATP5F1,AGT,CALR,MIF,CD59,SOD1,GSN,SERPINF2,IL18,SERPINC1,CAPN1,CRABP2,PNP,CTSB,FBP1,EIF5A,ACTN4,UBA1,PHF1,HMGB2,TAGLN2
Connective Tissue Development and Function	unique healthy - 2013-09-10 02:40 PM	7.88E-03-3.12E-02	PKP3,RAC1
Connective Tissue Development and Function	unique precanc. - 2013-09-10 02:23 PM	5.8E-03-2.3E-02	HMGB2,AGT
Connective Tissue Disorders	unique healthy - 2013-09-10 02:40 PM	7.88E-03-4.64E-02	FLNB,ATXN1,HNRNPA2B1,AHSG,RAC1,HSPB8,RPS13,FUBP1,CACNA1A,COL1A1,RPS16,RPL18A,HMGB1,DEFA4,RPL19,RPL32,CFB,MYH9,RNASE2
Connective Tissue Disorders	unique precanc. - 2013-09-10 02:23 PM	8.03E-05-3.19E-02	CALR,MIF,FTL,EEF2,PDIA3,PRDX5,GSN,SERPINB13,HSPA1L,EEF1G,RPL15,SERPINC1,IL18,CEACAM8,SOD2,HPGD,CTSB,NAMPT,UBA1,VCL,ALDOC
Drug Metabolism	unique healthy - 2013-09-10 02:40 PM	7.88E-03-1.57E-02	PLG,STMN1,MSN
Drug Metabolism	unique precanc. - 2013-09-10 02:23 PM	4.91E-04-2.87E-02	IL18,SOD1,HPGD,DNAJB1,HSPA1L,AGT
Embryonic Development	unique healthy - 2013-09-10 02:40 PM	7.88E-03-3.12E-02	S100A7,COL1A1,EVPL,KLK6,TIMP2
Embryonic Development	unique precanc. - 2013-09-10 02:23 PM	5.8E-03-3.99E-02	SERPINC1,SOD1,SOD2,DNAJB1,HMGB2
Nervous System Development and Function	unique healthy - 2013-09-10 02:40 PM	7.88E-03-4.64E-02	PLG,DST,ATXN1,RTN4,CACNA1A
Nervous System Development and Function	unique precanc. - 2013-09-10 02:23 PM	5.8E-03-4.18E-02	CALR,IL18,GSN
Ophthalmic Disease	unique healthy - 2013-09-10 02:40 PM	7.88E-03-4.14E-02	PLG,S100A7,CHMP4B,CFB,CFH
Ophthalmic Disease	unique precanc. - 2013-09-10 02:23 PM	5.8E-03-3.43E-02	FTL,SERPINC1,IL18,CP,GSN
Organismal Development	unique healthy - 2013-09-10 02:40 PM	7.88E-03-2.7E-02	S100A7,COL1A1,EVPL,TIMP2
Organismal Development	unique precanc. - 2013-09-10 02:23 PM	5.8E-03-2.3E-02	SERPINC1,AGT,HMGB2
Psychological Disorders	unique healthy - 2013-09-10 02:40 PM	7.88E-03-3.88E-02	RPL10,PSAP
Psychological Disorders	unique precanc. - 2013-09-10 02:23 PM	5.8E-03-4.42E-02	CAB39,FTL,MB,SOD1,EEF2,CP,SERPINF2,EEF1G,RPL15,SERPINC1,SOD2,CAPN1,CTSB,PDLIM1,PHF1,HMGB2,AGT
Respiratory System Development and Function	unique healthy - 2013-09-10 02:40 PM	7.88E-03-1.57E-02	HMGB1,TIMP2
Tumor Morphology	unique healthy - 2013-09-10 02:40 PM	8.68E-03-4.39E-02	S100A7,COL1A1,RPS3A,LSP1,HSPB8,RAC1,RTN4,CTTN
Tumor Morphology	unique precanc. - 2013-09-10 02:23 PM	5.8E-03-1.73E-02	CD59,CTSB
Organismal Survival	unique healthy - 2013-09-10 02:40 PM	9.57E-03-3.88E-02	HMGB1,EEF1A2,RAC1,VTA1,TIMP2,MSN
Organismal Survival	unique precanc. - 2013-09-10 02:23 PM	5.8E-03-2.99E-02	SERPINC1,IL18,SOD2,MYL6,CAPZA2,JUP,DNAJB1,GSN
Reproductive System Development and Function	unique healthy - 2013-09-10 02:40 PM	1.28E-02-2.7E-02	PLG,RRBP1,HSPB8,RAC1,RTN4
Reproductive System Development and Function	unique precanc. - 2013-09-10 02:23 PM	1.16E-02-2.87E-02	SOD1,HPGD
Behavior	unique healthy - 2013-09-10 02:40 PM	1.57E-02-1.57E-02	ATXN1
Behavior	unique precanc. - 2013-09-10 02:23 PM	5.8E-03-1.16E-02	SOD1,SOD2
Hair and Skin Development and Function	unique healthy - 2013-09-10 02:40 PM	1.57E-02-2.7E-02	S100A7,COL1A1,EVPL,KLK6
Hematopoiesis	unique healthy - 2013-09-10 02:40 PM	1.57E-02-3.26E-02	RPS6,HMGB1,RNASE2
Hematopoiesis	unique precanc. - 2013-09-10 02:23 PM	1.73E-02-4.74E-02	MIF,PNP,HMGB2
Humoral Immune Response	unique healthy - 2013-09-10 02:40 PM	1.57E-02-1.57E-02	HMGB1
Lymphoid Tissue Structure and Development	unique healthy - 2013-09-10 02:40 PM	1.57E-02-1.57E-02	HMGB1
Lymphoid Tissue Structure and Development	unique precanc. - 2013-09-10 02:23 PM	1.73E-02-2.3E-02	PNP,HMGB2
Organ Development	unique healthy - 2013-09-10 02:40 PM	1.57E-02-2.7E-02	S100A7,COL1A1,EVPL
Organ Development	unique precanc. - 2013-09-10 02:23 PM	2.3E-02-2.3E-02	HMGB2
Organ Morphology	unique healthy - 2013-09-10 02:40 PM	1.57E-02-4.64E-02	PLG,COL1A1,TIMP2
Organ Morphology	unique precanc. - 2013-09-10 02:23 PM	5.8E-03-5.8E-03	IL18,AGT
Skeletal and Muscular System Development and Function	unique healthy - 2013-09-10 02:40 PM	1.57E-02-1.57E-02	DSC2
Skeletal and Muscular System Development and Function	unique precanc. - 2013-09-10 02:23 PM	5.8E-03-3.28E-02	IL18,PDLIM1,HMGB2,AGT
Free Radical Scavenging	unique healthy - 2013-09-10 02:40 PM	2.35E-02-2.35E-02	IL19
Free Radical Scavenging	unique precanc. - 2013-09-10 02:23 PM	1.78E-05-4.6E-02	IL18,FTL,SOD1,SOD2,PRDX5,CP,ARHGDIA,NAMPT,DNAJB1,GSN,AGT
Hypersensitivity Response	unique healthy - 2013-09-10 02:40 PM	3.12E-02-3.12E-02	TIMP2
Digestive System Development and Function	unique healthy - 2013-09-10 02:40 PM	3.88E-02-3.88E-02	COL1A1
Renal and Urological System Development and Function	unique healthy - 2013-09-10 02:40 PM	3.88E-02-3.88E-02	KLK6
Renal and Urological System Development and Function	unique precanc. - 2013-09-10 02:23 PM	5.8E-03-3.43E-02	SOD2,AGT
Nutritional Disease	unique healthy - 2013-09-10 02:40 PM	4.64E-02-4.64E-02	HNRNPA2B1
Nutritional Disease	unique precanc. - 2013-09-10 02:23 PM	5.8E-03-3.99E-02	CP
Post-Translational Modification	unique healthy - 2013-09-10 02:40 PM	4.64E-02-4.64E-02	NEDD8
Post-Translational Modification	unique precanc. - 2013-09-10 02:23 PM	3.29E-04-3.78E-02	TBCA,CALR,FTL,SOD2,CAPZA2,FBP1,CAPG,CP,DNAJB1,GSN
Protein Folding	unique precanc. - 2013-09-10 02:23 PM	2.3E-02-3.78E-02	TBCA,CALR
Cellular Response to Therapeutics	unique precanc. - 2013-09-10 02:23 PM	2.3E-02-2.3E-02	SOD2
Vitamin and Mineral Metabolism	unique precanc. - 2013-09-10 02:23 PM	5.8E-03-4.18E-02	CD59,YWHAE,GSN,AGT
Cell Signaling	unique precanc. - 2013-09-10 02:23 PM	3.29E-04-4.18E-02	TBCA,IL18,CD59,SOD2,YWHAE,CAPZA2,CAPG,DNAJB1,GSN,AGT
Amino Acid Metabolism	unique precanc. - 2013-09-10 02:23 PM	5.8E-03-5.8E-03	CP
Protein Degradation	unique precanc. - 2013-09-10 02:23 PM	4.91E-04-1.16E-02	FTL,NPEPPS,DNAJB1
Protein Trafficking	unique precanc. - 2013-09-10 02:23 PM	3.78E-03-3.99E-02	CALR,MIF,SOD2,PDIA3,EIF5A,JUP,AGT
Organismal Functions	unique precanc. - 2013-09-10 02:23 PM	2.87E-02-2.87E-02	SERPINC1
Endocrine System Development and Function	unique precanc. - 2013-09-10 02:23 PM	4.91E-04-4.55E-02	DNAJB1,HSPA1L,AGT
Hepatic System Disease	unique precanc. - 2013-09-10 02:23 PM	1.73E-02-4.74E-02	IL18,SOD2,SOD1,CP
