# Supplementary material for: IPA Analysis of Cervicovaginal Fluid from Precancerous Women Points to the Presence of Biomarkers for the Precancerous State of Cervical Carcinoma
Source: Proteomes. 2014 Aug 13;2(3):426–50. doi: 10.3390/proteomes2030426 (PMC5302755; doi:10.3390/proteomes2030426)
Supplement: Supplementary File 1 [file proteomes-02-00426-s001.zip › Suppl. 3.xls]

## Sheet: Sheet0
© 2000-2013 Ingenuity Systems, Inc. All rights reserved.
ID	Molecules in Network	Score	Focus Molecules	Top Functions
1	ABLIM1,Actin,BAG3,CAPZA1,CARD11,COL1A1,ERK,FLNB,HIST2H2BE (includes others),HMGB1,HSPB8,IL19,Interferon alpha,Jnk,LMO7,LSP1,MSN,NFkB (complex),P38 MAPK,p85 (pik3r),PCBP1,PI3K (complex),PLG,RAC1,Ras,RNA polymerase II,RNASE2,RPL12,RPL35A,RPS6,S100A7,S100A11,TCR,TLN1,VASP	39	24	Cellular Movement, Hematological System Development and Function, Immune Cell Trafficking
2	AIM1,APP,ATP1B3,ATXN1,C4A/C4B,CFH,CRP,CTNNA3,CTNNB1,DEFA4,DSP,DVL1,EVPL,GM2A,GRB2,IgG,IVL,KLK6,KLK8,KLK11,PLS3,RPL7,RPL10,RPL18,RPL32,RPL18A,RPLP2,RTN3,RTN4,SFRP1,SNRPD3,TERT,TGFB1,TGM2,TNFAIP2	28	19	Post-Translational Modification, Cell-To-Cell Signaling and Interaction, Renal and Urological System Development and Function
3	ABLIM,ACTN1,ADCY7,ASAP2,ATP5I,DUSP3,DYRK3,E2f,FSH,GNLY,GNRH,HIST1H2AM (includes others),HIST1H2BJ/HIST1H2BK,Histone h3,ITGA3,Lh,MBD2,MT3,PRKX,PTPRN,RECQL,RGS5,Rnr,RPS7,RPS9,RPS10,RPS11,RPS13,RPS15,RPS16,RPS20,RPS3A,SMARCD1,TLK1,TPM3	24	17	RNA Post-Transcriptional Modification, Developmental Disorder, Hematological Disease
4	BRCA2,C11orf30,CCND1,CDKN1A,CFB,CINP,COL7A1,DGKI,DNAJB4,DSC2,E2F1,EDF1,ERK1/2,estrogen receptor,ETV5,FGFR1,FUBP1,HSF4,IDH3A,KRT80,MAPK1,MED1,MNS1,NCAM2,NEDD8,PKP3,PPT2,PRPH,PRSS27,PSAP,SRSF2,STMN1,TIMP2,TJP3,TYMP	20	15	Cell Cycle, Connective Tissue Development and Function, Cancer
5	AGTR1,ALYREF,CEBPA,CHMP4B,CTNND1,CTTN,EEF1A2,EGFR,ESR1,F Actin,GRB2,H1FX,HNRNPA1,HNRNPC,HNRNPK,HNRNPU,MAP3K1,MAP3K14,PA2G4,PDCD6IP,RPL19,RPL28,RPL30,RPL35,RPL36,RPL7A,S100A9,SERBP1,SRC,TP53,TPM4,TUBB2A,XRCC5,YBX1	19	14	DNA Replication, Recombination, and Repair, RNA Post-Transcriptional Modification, Protein Synthesis
6	ATP5J,CEACAM7,DCLK1,DSE,DST,FOXA1,FSCN1,GLS,HIST2H2AA3/HIST2H2AA4,HNRNPA2B1,IFNLR1,IL10RB,MFAP1,MGP,miR-181a-5p (and other miRNAs w/seed ACAUUCA),MMD,MYC,MYH9,NPC1,PGR,PLCB4,RNASE7,RPL21,S100A2,Sfk,SH2B3,SRSF1,STAT3,STAT5a/b,SUZ12,TNS3,UGP2,VCAN,VTA1,WNT4	13	11	Amino Acid Metabolism, Small Molecule Biochemistry, Cancer
7	RPL34,TIAL1	2	1	Cancer, Endocrine System Disorders, Reproductive System Disease
8	ADIRF,SND1	2	1	Cancer, Cellular Development, Cellular Growth and Proliferation
9	COX6B1,NUAK1	2	1	Cancer, Cell Death and Survival, Tumor Morphology
10	miR-483-3p (miRNAs w/seed CACUCCU),TMPRSS11E	2	1	Cancer, Cellular Development, Cellular Growth and Proliferation
11	AHSG,HNF1A	2	1	Connective Tissue Development and Function, Organ Development, Skeletal and Muscular System Development and Function
12	collagen,RRBP1	2	1	Cell Morphology, Reproductive System Development and Function, Cellular Assembly and Organization
13	RPL17,STOX1	2	1	Cardiovascular Disease, Gene Expression, Protein Synthesis
14	APOC1,ERG	2	1	Cellular Assembly and Organization, Cellular Compromise, Cellular Function and Maintenance
15	ID2,PDLIM5	2	1	Cancer, Cell Cycle, Cell-mediated Immune Response
16	BANF1,HIST1H1D,WDR77	1	1	Cell Cycle, Connective Tissue Disorders, DNA Replication, Recombination, and Repair
17	ELF4,IRF4,MANF	1	1	Cell Morphology, Hematopoiesis, Humoral Immune Response
