# Supplementary material for: IPA Analysis of Cervicovaginal Fluid from Precancerous Women Points to the Presence of Biomarkers for the Precancerous State of Cervical Carcinoma
Source: Proteomes. 2014 Aug 13;2(3):426–50. doi: 10.3390/proteomes2030426 (PMC5302755; doi:10.3390/proteomes2030426)
Supplement: Supplementary File 1 [file proteomes-02-00426-s001.zip › Suppl. 4.xls]

## Sheet: Sheet0
© 2000-2013 Ingenuity Systems, Inc. All rights reserved.
ID	Molecules in Network	Score	Focus Molecules	Top Functions
1	ACTN4,CALR,CAPG,CD59,CDCA5,CEACAM8,CRABP2,CTSB,ERK,ERK1/2,estrogen receptor,HBE1,hemoglobin,HIST1H2BL,Histone h3,HMGB2,IgG,IL18,Jnk,JUP,MARCKS,MIF,MMP15,NAMPT,NFkB (complex),PDIA3,PDLIM1,PHF1,PI3K (complex),PLS3,SOD2,UBE2V1,VCL,YWHAE,YWHAQ	47	25	Dermatological Diseases and Conditions, Inflammatory Disease, Inflammatory Response
2	AGTR1,AKT1,APP,ARF3,ARHGDIA,ARPC5L,CALML5,CAPZA2,CCL5,CD3,CD52,CLIC1,CPNE8,DHCR24,EEF2,EEF1G,FLG,GSN,HABP2,HOMER2,IL13,IL22,PGAM1,PLG,PNP,PPA1,PTGS2,SCAVENGER receptor CLASS A,SERPINC1,SERPINF2,SORT1,SPIN1,STXBP1,THRA,UBA52	27	17	Hematological System Development and Function, Inflammatory Response, Tissue Development
3	ABHD2,ACTR3,AGT,ALOX15B,ANXA11,AR,BCL2,CAB39,CCND1,CCT8,CP,DNAJB1,EIF5A,ELAVL1,ESR1,ETV4,H2AFJ,HPGD,Hsp70,HSPA1L,IFNG,KDM6B,KIR2DL1/KIR2DL3,MC4R,MUC5B,NCOA4,NTF4,SLC39A8,SMARCA4,SOD1,Sod,SP1,STK11,STRADA,STRADB	19	13	Endocrine System Development and Function, Small Molecule Biochemistry, Cellular Compromise
4	ALDOC,ANXA4,BIRC3,CAPN1,CCNB1,CDKN2AIP,CEACAM6,DAPK3,EBAG9,FBP1,FDFT1,FTL,GLUL,GRB2,HIST1H2AD,HIST3H3,HMGCS1,HNRNPH3,LSS,MGEA5,NR3C1,PFKM,PPP1R13L,PRKAR1B,RPL15,RPL23,RPS7,S100P,SH3GLB1,SON,SRC,TAGLN2,TFRC,TP53,UBA1	17	12	Cell-To-Cell Signaling and Interaction, Cellular Assembly and Organization, Cellular Function and Maintenance
5	OLFM4,TGM2	2	1	Cancer, Cell Death and Survival, Neurological Disease
6	MMP2,S100A14	2	1	Cancer, Carbohydrate Metabolism, Cardiac Necrosis/Cell Death
7	CMPK1,LINC00853	2	1	Nucleic Acid Metabolism, Small Molecule Biochemistry
8	EGF,MB	2	1	Cardiovascular System Development and Function, Cell Signaling, Hair and Skin Development and Function
9	LY6D,TSTA3	2	1	Carbohydrate Metabolism, Cell-To-Cell Signaling and Interaction, Post-Translational Modification
10	APRT,FGF7	2	1	Organ Morphology, Renal and Urological System Development and Function, Hair and Skin Development and Function
11	CLRN1,MYL6,SF1	2	1	Auditory Disease, Auditory and Vestibular System Development and Function, Cell Morphology
12	APLP2,Iti,ITIH1,ITIH2,TNFAIP6	1	1	Carbohydrate Metabolism, Drug Metabolism, Small Molecule Biochemistry
