# Supplementary material for: IPA Analysis of Cervicovaginal Fluid from Precancerous Women Points to the Presence of Biomarkers for the Precancerous State of Cervical Carcinoma
Source: Proteomes. 2014 Aug 13;2(3):426–50. doi: 10.3390/proteomes2030426 (PMC5302755; doi:10.3390/proteomes2030426)
Supplement: Supplementary File 1 [file proteomes-02-00426-s001.zip › Suppl. 5.xls]

## Sheet: Sheet0
healthy
Actin	--
AGT	angiotensinogen (serpin peptidase inhibitor, clade A, member 8)
AGTR1	angiotensin II receptor, type 1
AIM1	absent in melanoma 1
ALDH1A3	aldehyde dehydrogenase 1 family, member A3
ALYREF	Aly/REF export factor
APOC1	apolipoprotein C-I
ATAD2	ATPase family, AAA domain containing 2
ATP5J	ATP synthase, H+ transporting, mitochondrial Fo complex, subunit F6
ATXN1	ataxin 1
C4A/C4B	complement component 4B (Chido blood group)
CACNA1A	calcium channel, voltage-dependent, P/Q type, alpha 1A subunit
CARD11	caspase recruitment domain family, member 11
CBL	Cbl proto-oncogene, E3 ubiquitin protein ligase
CCND1	cyclin D1
CD24	CD24 molecule
CDCA7L	cell division cycle associated 7-like
CEACAM7	carcinoembryonic antigen-related cell adhesion molecule 7
CEBPA	CCAAT/enhancer binding protein (C/EBP), alpha
CFB	complement factor B
CFH	complement factor H
CLEC11A	C-type lectin domain family 11, member A
CLEC4C	C-type lectin domain family 4, member C
COL1A1	collagen, type I, alpha 1
COX6B1	cytochrome c oxidase subunit VIb polypeptide 1 (ubiquitous)
CTNNA2	catenin (cadherin-associated protein), alpha 2
CTNNB1	catenin (cadherin-associated protein), beta 1, 88kDa
CTNND1	catenin (cadherin-associated protein), delta 1
CTTN	cortactin
CUX1	cut-like homeobox 1
DDR1	discoidin domain receptor tyrosine kinase 1
DOT1L	DOT1-like histone H3K79 methyltransferase
DSG3	desmoglein 3
DST	dystonin
DYNLL2	dynein, light chain, LC8-type 2
E2F1	E2F transcription factor 1
E2F4	E2F transcription factor 4, p107/p130-binding
EEF1A2	eukaryotic translation elongation factor 1 alpha 2
EGFR	epidermal growth factor receptor
EGOT	eosinophil granule ontogeny transcript (non-protein coding)
ELF4	E74-like factor 4 (ets domain transcription factor)
ENTPD5	ectonucleoside triphosphate diphosphohydrolase 5
ERG	v-ets avian erythroblastosis virus E26 oncogene homolog
ERK	--
ERK1/2	--
FAM103A1	family with sequence similarity 103, member A1
FGFR2	fibroblast growth factor receptor 2
FOXA1	forkhead box A1
FUBP1	far upstream element (FUSE) binding protein 1
FXN	frataxin
GATA2	GATA binding protein 2
GLI1	GLI family zinc finger 1
GLUL	glutamate-ammonia ligase
GPI	glucose-6-phosphate isomerase
GPR64	G protein-coupled receptor 64
GRB2	growth factor receptor-bound protein 2
HDAC6	histone deacetylase 6
Hedgehog	--
HIST2H2AA3/HIST2H2AA4	histone cluster 2, H2aa3
HIST2H2BE (includes others)	histone cluster 2, H2be
HMGB1	high mobility group box 1
HMGB3	high mobility group box 3
HNRNPA1	heterogeneous nuclear ribonucleoprotein A1
HNRNPA2B1	heterogeneous nuclear ribonucleoprotein A2/B1
HNRNPC	heterogeneous nuclear ribonucleoprotein C (C1/C2)
HNRNPK	heterogeneous nuclear ribonucleoprotein K
HNRNPU	heterogeneous nuclear ribonucleoprotein U (scaffold attachment factor A)
HOXD10	homeobox D10
HSPB8	heat shock 22kDa protein 8
IDH3A	isocitrate dehydrogenase 3 (NAD+) alpha
IgG	--
IgG1	--
IL36A	interleukin 36, alpha
Interferon alpha	--
IRF2	interferon regulatory factor 2
IRF4	interferon regulatory factor 4
ITGAV	integrin, alpha V
ITGB2	integrin, beta 2 (complement component 3 receptor 3 and 4 subunit)
ITGB3	integrin, beta 3 (platelet glycoprotein IIIa, antigen CD61)
JARID2	jumonji, AT rich interactive domain 2
KIT	v-kit Hardy-Zuckerman 4 feline sarcoma viral oncogene homolog
KLK6	kallikrein-related peptidase 6
KLK8	kallikrein-related peptidase 8
KLK11	kallikrein-related peptidase 11
LDL	--
LDLR	low density lipoprotein receptor
LMO7	LIM domain 7
LSP1	lymphocyte-specific protein 1
MAML1	mastermind-like 1 (Drosophila)
MANF	mesencephalic astrocyte-derived neurotrophic factor
MAP4K4	mitogen-activated protein kinase kinase kinase kinase 4
MAPK9	mitogen-activated protein kinase 9
MGEA5	meningioma expressed antigen 5 (hyaluronidase)
mir-31	microRNA 31
mir-196	microRNA 196b
mir-296	microRNA 296
miR-122-5p (miRNAs w/seed GGAGUGU)	--
miR-196a-5p (and other miRNAs w/seed AGGUAGU)	--
MKL1	megakaryoblastic leukemia (translocation) 1
MTHFD1	methylenetetrahydrofolate dehydrogenase (NADP+ dependent) 1, methenyltetrahydrofolate cyclohydrolase, formyltetrahydrofolate synthetase
MXD1	MAX dimerization protein 1
MYC	v-myc avian myelocytomatosis viral oncogene homolog
MYH9	myosin, heavy chain 9, non-muscle
NACC1	nucleus accumbens associated 1, BEN and BTB (POZ) domain containing
NCF4	neutrophil cytosolic factor 4, 40kDa
NEU1	sialidase 1 (lysosomal sialidase)
NFkB (complex)	--
NR3C1	nuclear receptor subfamily 3, group C, member 1 (glucocorticoid receptor)
NRCAM	neuronal cell adhesion molecule
NUAK1	NUAK family, SNF1-like kinase, 1
P38 MAPK	--
PDGFRA	platelet-derived growth factor receptor, alpha polypeptide
PDIA6	protein disulfide isomerase family A, member 6
PGR	progesterone receptor
PI4KB	phosphatidylinositol 4-kinase, catalytic, beta
PLG	plasminogen
PPP2R5E	protein phosphatase 2, regulatory subunit B', epsilon isoform
PTEN	phosphatase and tensin homolog
RAC1	ras-related C3 botulinum toxin substrate 1 (rho family, small GTP binding protein Rac1)
RAP1A	RAP1A, member of RAS oncogene family
RBFOX2	RNA binding protein, fox-1 homolog (C. elegans) 2
RBPMS	RNA binding protein with multiple splicing
RNASE2	ribonuclease, RNase A family, 2 (liver, eosinophil-derived neurotoxin)
Rnr	--
RPL19	ribosomal protein L19
RPL28	ribosomal protein L28
RPL34	ribosomal protein L34
RPL35	ribosomal protein L35
RPS6	ribosomal protein S6
RPS11	ribosomal protein S11
RPS12	ribosomal protein S12
RPS13	ribosomal protein S13
RPS15	ribosomal protein S15
RPS16	ribosomal protein S16
RPS18	ribosomal protein S18
RPS20	ribosomal protein S20
S100A2	S100 calcium binding protein A2
S100A4	S100 calcium binding protein A4
S100A7	S100 calcium binding protein A7
S100A10	S100 calcium binding protein A10
S100A11	S100 calcium binding protein A11
S100P	S100 calcium binding protein P
SEL1L	sel-1 suppressor of lin-12-like (C. elegans)
SERINC3	serine incorporator 3
SERPINB8	serpin peptidase inhibitor, clade B (ovalbumin), member 8
SF1	splicing factor 1
SH3GLB2	SH3-domain GRB2-like endophilin B2
SIM2	single-minded homolog 2 (Drosophila)
SMAD1	SMAD family member 1
SMARCD3	SWI/SNF related, matrix associated, actin dependent regulator of chromatin, subfamily d, member 3
SMPD3	sphingomyelin phosphodiesterase 3, neutral membrane (neutral sphingomyelinase II)
SNRK	SNF related kinase
SNRPD3	small nuclear ribonucleoprotein D3 polypeptide 18kDa
SP7	Sp7 transcription factor
SRSF1	serine/arginine-rich splicing factor 1
SRSF2	serine/arginine-rich splicing factor 2
STMN1	stathmin 1
T	T, brachyury homolog (mouse)
TERT	telomerase reverse transcriptase
Tgf beta	--
TIAL1	TIA1 cytotoxic granule-associated RNA binding protein-like 1
TIMP2	TIMP metallopeptidase inhibitor 2
TLE1	transducin-like enhancer of split 1 (E(sp1) homolog, Drosophila)
TNF	tumor necrosis factor
TNFRSF1B	tumor necrosis factor receptor superfamily, member 1B
TP63	tumor protein p63
TP73	tumor protein p73
TRAF4	TNF receptor-associated factor 4
TWIST1	twist basic helix-loop-helix transcription factor 1
TYMP	thymidine phosphorylase
UNC93B1	unc-93 homolog B1 (C. elegans)
UTRN	utrophin
VENTX	VENT homeobox
VIL1	villin 1
VRK2	vaccinia related kinase 2
WDR12	WD repeat domain 12
WWOX	WW domain containing oxidoreductase
YBX1	Y box binding protein 1
ZBED1	zinc finger, BED-type containing 1
ZBTB4	zinc finger and BTB domain containing 4
ZBTB16	zinc finger and BTB domain containing 16
ZBTB7B	zinc finger and BTB domain containing 7B
