# Supplementary material for: IPA Analysis of Cervicovaginal Fluid from Precancerous Women Points to the Presence of Biomarkers for the Precancerous State of Cervical Carcinoma
Source: Proteomes. 2014 Aug 13;2(3):426–50. doi: 10.3390/proteomes2030426 (PMC5302755; doi:10.3390/proteomes2030426)
Supplement: Supplementary File 1 [file proteomes-02-00426-s001.zip › Suppl. 6.xls]

## Sheet: Sheet0
precancerous
ABCB7	ATP-binding cassette, sub-family B (MDR/TAP), member 7
ACTR3	ARP3 actin-related protein 3 homolog (yeast)
AFAP1L2	actin filament associated protein 1-like 2
AGT	angiotensinogen (serpin peptidase inhibitor, clade A, member 8)
AGTR1	angiotensin II receptor, type 1
AKT1	v-akt murine thymoma viral oncogene homolog 1
ALB	albumin
ALDOC	aldolase C, fructose-bisphosphate
ANXA4	annexin A4
ANXA11	annexin A11
APLP2	amyloid beta (A4) precursor-like protein 2
AR	androgen receptor
ARHGDIA	Rho GDP dissociation inhibitor (GDI) alpha
ASS1	argininosuccinate synthase 1
ATF1	activating transcription factor 1
ATOH1	atonal homolog 1 (Drosophila)
ATP2A1	ATPase, Ca++ transporting, cardiac muscle, fast twitch 1
ATP6V0C	ATPase, H+ transporting, lysosomal 16kDa, V0 subunit c
BAD	BCL2-associated agonist of cell death
BAX	BCL2-associated X protein
BCL2	B-cell CLL/lymphoma 2
BCL3	B-cell CLL/lymphoma 3
BCL11A	B-cell CLL/lymphoma 11A (zinc finger protein)
BIRC3	baculoviral IAP repeat containing 3
BSG	basigin (Ok blood group)
BTG2	BTG family, member 2
C9	complement component 9
C5AR1	complement component 5a receptor 1
CA9	carbonic anhydrase IX
CALR	calreticulin
CAPG	capping protein (actin filament), gelsolin-like
CAPNS1	calpain, small subunit 1
CAPZA2	capping protein (actin filament) muscle Z-line, alpha 2
CASR	calcium-sensing receptor
CCL2	chemokine (C-C motif) ligand 2
CCL3	chemokine (C-C motif) ligand 3
CCL5	chemokine (C-C motif) ligand 5
CCL18	chemokine (C-C motif) ligand 18 (pulmonary and activation-regulated)
CD14	CD14 molecule
CD59	CD59 molecule, complement regulatory protein
CD163	CD163 molecule
CD40LG	CD40 ligand
CDC42BPB	CDC42 binding protein kinase beta (DMPK-like)
CDCA5	cell division cycle associated 5
CDKN1B	cyclin-dependent kinase inhibitor 1B (p27, Kip1)
CEACAM6	carcinoembryonic antigen-related cell adhesion molecule 6 (non-specific cross reacting antigen)
Cebp	--
CHRNA3	cholinergic receptor, nicotinic, alpha 3 (neuronal)
CLDN7	claudin 7
CLRN1	clarin 1
CNDP2	CNDP dipeptidase 2 (metallopeptidase M20 family)
CNTRL	centriolin
CP	ceruloplasmin (ferroxidase)
CPNE7	copine VII
CRABP2	cellular retinoic acid binding protein 2
CRH	corticotropin releasing hormone
CSF3	colony stimulating factor 3 (granulocyte)
CTSB	cathepsin B
CUL4A	cullin 4A
CUL4B	cullin 4B
CXCR4	chemokine (C-X-C motif) receptor 4
CYBA	cytochrome b-245, alpha polypeptide
DDB2	damage-specific DNA binding protein 2, 48kDa
DEFB103A/DEFB103B	defensin, beta 103B
DEFB4A/DEFB4B	defensin, beta 4A
DYRK1B	dual-specificity tyrosine-(Y)-phosphorylation regulated kinase 1B
ELANE	elastase, neutrophil expressed
ELAVL1	ELAV (embryonic lethal, abnormal vision, Drosophila)-like 1 (Hu antigen R)
ERK	--
ESR1	estrogen receptor 1
ESRRG	estrogen-related receptor gamma
estrogen receptor	--
Fcer1	--
FKBP5	FK506 binding protein 5
FLG	filaggrin
FN1	fibronectin 1
FTH1	ferritin, heavy polypeptide 1
FTL	ferritin, light polypeptide
GAB2	GRB2-associated binding protein 2
GAST	gastrin
GBP6	guanylate binding protein family, member 6
GCH1	GTP cyclohydrolase 1
GH1	growth hormone 1
GLIPR1	GLI pathogenesis-related 1
glutathione peroxidase	--
GSN	gelsolin
HBE1	hemoglobin, epsilon 1
HBP1	HMG-box transcription factor 1
HGF	hepatocyte growth factor (hepapoietin A; scatter factor)
HIF1A	hypoxia inducible factor 1, alpha subunit (basic helix-loop-helix transcription factor)
HISTONE	--
Histone h3	--
HLA-B27	--
HMGB2	high mobility group box 2
HOXA11	homeobox A11
HPGD	hydroxyprostaglandin dehydrogenase 15-(NAD)
HSPA9	heat shock 70kDa protein 9 (mortalin)
HSPA1L	heat shock 70kDa protein 1-like
HYI	hydroxypyruvate isomerase (putative)
ICOSLG	inducible T-cell co-stimulator ligand
IFNB1	interferon, beta 1, fibroblast
IFNG	interferon, gamma
IFNGR1	interferon gamma receptor 1
IFNL1	interferon, lambda 1
IGFBP7	insulin-like growth factor binding protein 7
IgG	--
IgG1	--
IL10	interleukin 10
IL13	interleukin 13
IL18	interleukin 18 (interferon-gamma-inducing factor)
IL22	interleukin 22
IL10RA	interleukin 10 receptor, alpha
IL1B	interleukin 1, beta
IL21R	interleukin 21 receptor
IL36A	interleukin 36, alpha
IL36B	interleukin 36, beta
Iti	--
ITIH1	inter-alpha-trypsin inhibitor heavy chain 1
ITIH2	inter-alpha-trypsin inhibitor heavy chain 2
Jnk	--
JUND	jun D proto-oncogene
KDM1A	lysine (K)-specific demethylase 1A
KLF2	Kruppel-like factor 2 (lung)
KLF11	Kruppel-like factor 11
KSR2	kinase suppressor of ras 2
L1CAM	L1 cell adhesion molecule
LAMP3	lysosomal-associated membrane protein 3
LSP1	lymphocyte-specific protein 1
LY6D	lymphocyte antigen 6 complex, locus D
MAP3K3	mitogen-activated protein kinase kinase kinase 3
MAP3K7	mitogen-activated protein kinase kinase kinase 7
MARCKS	myristoylated alanine-rich protein kinase C substrate
MERTK	c-mer proto-oncogene tyrosine kinase
MIF	macrophage migration inhibitory factor (glycosylation-inhibiting factor)
mir-1	microRNA 206
miR-200b-3p (and other miRNAs w/seed AAUACUG)	--
miR-204-5p (and other miRNAs w/seed UCCCUUU)	--
miR-218-5p (and other miRNAs w/seed UGUGCUU)	--
miR-331-3p (miRNAs w/seed CCCCUGG)	--
MMP2	matrix metallopeptidase 2 (gelatinase A, 72kDa gelatinase, 72kDa type IV collagenase)
MUC5B	mucin 5B, oligomeric mucus/gel-forming
MYL6	myosin, light chain 6, alkali, smooth muscle and non-muscle
NAMPT	nicotinamide phosphoribosyltransferase
NAP1L1	nucleosome assembly protein 1-like 1
NCF2	neutrophil cytosolic factor 2
NCF4	neutrophil cytosolic factor 4, 40kDa
NCOA4	nuclear receptor coactivator 4
NEU2	sialidase 2 (cytosolic sialidase)
NFE4	nuclear factor, erythroid 4
NFE2L2	nuclear factor, erythroid 2-like 2
NFkB (complex)	--
NLRC4	NLR family, CARD domain containing 4
NOXO1	NADPH oxidase organizer 1
NPEPPS	aminopeptidase puromycin sensitive
NPM1	nucleophosmin (nucleolar phosphoprotein B23, numatrin)
NR0B2	nuclear receptor subfamily 0, group B, member 2
NR2F2	nuclear receptor subfamily 2, group F, member 2
NTF4	neurotrophin 4
NTN1	netrin 1
OLFM4	olfactomedin 4
PAF1	Paf1, RNA polymerase II associated factor, homolog (S. cerevisiae)
PAK4	p21 protein (Cdc42/Rac)-activated kinase 4
PAQR7	progestin and adipoQ receptor family member VII
PDCD1	programmed cell death 1
PDIA3	protein disulfide isomerase family A, member 3
PDK1	pyruvate dehydrogenase kinase, isozyme 1
PELI2	pellino E3 ubiquitin protein ligase family member 2
PGAM1	phosphoglycerate mutase 1 (brain)
PGR	progesterone receptor
PHF1	PHD finger protein 1
PLAA	phospholipase A2-activating protein
PLAUR	plasminogen activator, urokinase receptor
PNP	purine nucleoside phosphorylase
POU3F1	POU class 3 homeobox 1
PPARD	peroxisome proliferator-activated receptor delta
PPARG	peroxisome proliferator-activated receptor gamma
PPP1R16B	protein phosphatase 1, regulatory subunit 16B
PPP2R5E	protein phosphatase 2, regulatory subunit B', epsilon isoform
PRL	prolactin
PRTN3	proteinase 3
PTEN	phosphatase and tensin homolog
PTN	pleiotrophin
RAC1	ras-related C3 botulinum toxin substrate 1 (rho family, small GTP binding protein Rac1)
RCOR1	REST corepressor 1
REST	RE1-silencing transcription factor
RNASE2	ribonuclease, RNase A family, 2 (liver, eosinophil-derived neurotoxin)
RPL15	ribosomal protein L15
S100A12	S100 calcium binding protein A12
S100A14	S100 calcium binding protein A14
S100P	S100 calcium binding protein P
SDC1	syndecan 1
SDC4	syndecan 4
SERPINC1	serpin peptidase inhibitor, clade C (antithrombin), member 1
SF1	splicing factor 1
Sfk	--
SMARCA4	SWI/SNF related, matrix associated, actin dependent regulator of chromatin, subfamily a, member 4
SNCA	synuclein, alpha (non A4 component of amyloid precursor)
SOD1	superoxide dismutase 1, soluble
SOD2	superoxide dismutase 2, mitochondrial
SP1	Sp1 transcription factor
SPN	sialophorin
SRC	v-src avian sarcoma (Schmidt-Ruppin A-2) viral oncogene homolog
STAT3	signal transducer and activator of transcription 3 (acute-phase response factor)
STAU1	staufen double-stranded RNA binding protein 1
STK17A	serine/threonine kinase 17a
SUV39H1	suppressor of variegation 3-9 homolog 1 (Drosophila)
TAC4	tachykinin 4 (hemokinin)
TAGLN2	transgelin 2
TFAP2B	transcription factor AP-2 beta (activating enhancer binding protein 2 beta)
TFAP2C	transcription factor AP-2 gamma (activating enhancer binding protein 2 gamma)
TFRC	transferrin receptor
TGFB2	transforming growth factor, beta 2
TGFB3	transforming growth factor, beta 3
TGM2	transglutaminase 2
THOC1	THO complex 1
TIGIT	T cell immunoreceptor with Ig and ITIM domains
TINCR	tissue differentiation-inducing non-protein coding RNA
TMEM97	transmembrane protein 97
TNFAIP6	tumor necrosis factor, alpha-induced protein 6
TNFRSF1A	tumor necrosis factor receptor superfamily, member 1A
TNFSF9	tumor necrosis factor (ligand) superfamily, member 9
TP53	tumor protein p53
TRIP6	thyroid hormone receptor interactor 6
TSTA3	tissue specific transplantation antigen P35B
UBA1	ubiquitin-like modifier activating enzyme 1
UBA7	ubiquitin-like modifier activating enzyme 7
UBE2V1	ubiquitin-conjugating enzyme E2 variant 1
VHL	von Hippel-Lindau tumor suppressor, E3 ubiquitin protein ligase
YWHAB	tyrosine 3-monooxygenase/tryptophan 5-monooxygenase activation protein, beta polypeptide
YWHAE	tyrosine 3-monooxygenase/tryptophan 5-monooxygenase activation protein, epsilon polypeptide
YWHAG	tyrosine 3-monooxygenase/tryptophan 5-monooxygenase activation protein, gamma polypeptide
YWHAH	tyrosine 3-monooxygenase/tryptophan 5-monooxygenase activation protein, eta polypeptide
YWHAQ	tyrosine 3-monooxygenase/tryptophan 5-monooxygenase activation protein, theta polypeptide
YWHAZ	tyrosine 3-monooxygenase/tryptophan 5-monooxygenase activation protein, zeta polypeptide
